# Supplementary material for: Increased experimental conditions and marker densities identified more genetic loci associated with southern and northern leaf blight resistance in maize
Source: Sci Rep. 2018 May 1;8:6848. doi: 10.1038/s41598-018-25304-z (PMC5931595; doi:10.1038/s41598-018-25304-z)
Supplement: Supplementary file 2 — Dataset S1 [file 41598_2018_25304_MOESM2_ESM.xls]

## Sheet: Data S1
Dataset S1. Plant materials and southern leaf blight (SLB) and northern leaf blight (NLB) disease scores in the environments of China.
Population	Taxa	BLUPs for days to anthesis across 13 environments	SLB scores at Hainan in 2010	SLB scores at Chongqing in 2011	SLB scores at Xinxiang in 2011	NLB scores at Changchun in 2011	SLB scores at Xinxiang in 2013	NLB scores at Changchun in 2013	NLB scores at Changchun in 2014
NAM	Z001E0003	71.5733	7	7	8	7		6.5
NAM	Z001E0004	71.3553	7	8	7	5		5
NAM	Z001E0005	77.8229	7	4	5	5	5	6.5
NAM	Z001E0006	69.6839	7	8	7	7		7
NAM	Z001E0007	70.4832	5	4	7	3
NAM	Z001E0008	72.0093	5	5	7	5		6.5
NAM	Z001E0009	71.1373	7	6	7	5		4.5
NAM	Z001E0010	70.1926	7	8	6	7		8
NAM	Z001E0011	71.646	3	4	5	7	6	7
NAM	Z001E0012	71.1373	3	4	5	5	4	6.5
NAM	Z001E0013	73.4627	5	4	6	5	5.5	5.5
NAM	Z001E0014	69.9019	7	8	8	7		4.5
NAM	Z001E0015	70.4106	7	8	8	7		5
NAM	Z001E0016	73.3174	3	4	6	5	6	5
NAM	Z001E0017	73.9714	3	5	6	7		7
NAM	Z001E0018	71.7186	3	7	6	5		5
NAM	Z001E0019	73.6081	3	5	5	3
NAM	Z001E0021	72.3727	5	8	7	8		6
NAM	Z001E0022	70.6286	7	8	7	7		6
NAM	Z001E0023	70.7739	7	6	7	9
NAM	Z001E0024	70.6286	7	9	7	5		5.5
NAM	Z001E0025	72.954	7	5	7	7		6
NAM	Z001E0027	74.4074	5	5	8	8		6.5
NAM	Z001E0028	71.7022	7	6	7	3		4.5
NAM	Z001E0029	70.9919	5	5	8	9		8
NAM	Z001E0030	71.7913	7	9	9	9
NAM	Z001E0031	74.6255	5	6	7	7		7
NAM	Z001E0032	69.6112	3	8	9	5		6
NAM	Z001E0033	72.9295	3	9	9	7		7
NAM	Z001E0034	73.6807	3	3	5	2	7	3.5
NAM	Z001E0036	73.4627	5	6	7	4		5
NAM	Z001E0037	69.9746	5	7	7	7		6
NAM	Z001E0038	70.0472	3	6	8	7		7.5
NAM	Z001E0039	70.9193	3	9	8	5		4.5
NAM	Z001E0040	70.1199	3	9	7	5		5
NAM	Z001E0041	71.428	5	5	6	4		3
NAM	Z001E0042	74.3158	5	6	6	5		4
NAM	Z001E0043	70.4832	3	7	7	4		3.5
NAM	Z001E0045	71.428	3	7	7	5		6
NAM	Z001E0046	74.1894	5	7	7	7		6.5
NAM	Z001E0047	70.9193	3	8	9	8		7
NAM	Z001E0048	73.0267	3	8	7	7
NAM	Z001E0049	74.4074	5	8	7	7		7.5
NAM	Z001E0050	70.4759	5	8	7	9		9
NAM	Z001E0051	74.0441	5	7	7	5		4
NAM	Z001E0052	73.0267	7	6	7	8		7.5
NAM	Z001E0053	70.9193	3	6	6	3
NAM	Z001E0055	71.2826	7	6	7	5		6
NAM	Z001E0056	69.2479	7	7	9	5		6.5
NAM	Z001E0057	71.7913	5	8	8	5		4
NAM	Z001E0058	71.7186	5	8	8	6		3.5
NAM	Z001E0060	71.1373	5	8	8	7		6
NAM	Z001E0061	70.3379	5	4	7	7		7.5
NAM	Z001E0062	72.5907	3	6	7	6		6.5
NAM	Z001E0063	74.3348	3	3	6	5	4	6.5
NAM	Z001E0065	68.8118	3	8	9	7		4.5
NAM	Z001E0066	74.6703	5			6		6.5
NAM	Z001E0067	71.5006	3	6	8	8		8.5
NAM	Z001E0068	72.1547	5	9	8	6		6
NAM	Z001E0070	71.3553	7	8	9	7		6.5
NAM	Z001E0071	70.1199	3	8	8	5		7
NAM	Z001E0072	69.7706	5	8	9	8		8
NAM	Z001E0073	71.2826	3	3	6	4	5	3.5
NAM	Z001E0074	72.2273	3	9	7	6		5
NAM	Z001E0075	72.6634	3	5	7	9
NAM	Z001E0076	71.7186	3	7	7	7		6.5
NAM	Z001E0077	70.3379	3	6	7	7		7.5
NAM	Z001E0078	69.1752	3	4	7	6		7
NAM	Z001E0079	71.7297	5	6	7	7		6.5
NAM	Z001E0080	71.2826	5	6	7	5		7
NAM	Z001E0081	72.8087	5	5	7	6		5
NAM	Z001E0082	70.4106	7	6	8	6		4.5
NAM	Z001E0083	74.1168	7	9	8	6		5.5
NAM	Z001E0085	72.0093	7	8	7	7		7
NAM	Z001E0086	70.9193	7	8	9	7
NAM	Z001E0087	71.3553	5	9	9	7		6.5
NAM	Z001E0088	72.736	7	7	8	6		5.5
NAM	Z001E0089	71.646	5	9	8	7		5.5
NAM	Z001E0090	72.8814	5	6	6	5		5
NAM	Z001E0091	73.3901	9	5	6	9
NAM	Z001E0092	73.8038	7	7	7	6		5
NAM	Z001E0093	70.5559	5	5	7	7		7
NAM	Z001E0094	71.21	3	6	8	7		7.5
NAM	Z001E0095	73.3901	5	8	8	5
NAM	Z001E0096	69.8292	5	9	8	6		6.5
NAM	Z001E0097	72.1547	5	8	8	7		7.5
NAM	Z001E0098	69.6839	5	9	8	7		7
NAM	Z001E0099	73.6081	3	3	6	5	4.5	5
NAM	Z001E0100	71.5733	7	6	7	6		5.5
NAM	Z001E0102	72.6634	5	7	7	6		6
NAM	Z001E0103	69.8292	5	9	8	8		7.5
NAM	Z001E0104	69.9019	5	4	8	7		6
NAM	Z001E0105	72.0843	5	6	7	7		7
NAM	Z001E0106	72.1547	7	4	7	4		4
NAM	Z001E0107	71.9367	5	6	6	3
NAM	Z001E0108	70.5559	5	4	7	5		6.5
NAM	Z001E0109	72.4453	5	6	7	7		6.5
NAM	Z001E0110	73.9714	5	4	6	3		3.5
NAM	Z001E0111	73.4627	5	7	6	6		6
NAM	Z001E0112	70.0841	5	7	8	5		5
NAM	Z001E0113	72.3727	3	5	7	3
NAM	Z001E0114	74.0266	3	7	7	5		5
NAM	Z001E0115	70.5559	5	7	7	7		6
NAM	Z001E0116	72.518	5	8	8	5		5.5
NAM	Z001E0117	72.3727	5	8	8	6		4.5
NAM	Z001E0118	72.8814	3	4	5	2
NAM	Z001E0119	72.736	3	5	7	7		7
NAM	Z001E0120	73.0994	5	7	7	6		6
NAM	Z001E0121	72.6634	5	7	7	3		5
NAM	Z001E0122	73.6081	5	6	7	3		4.5
NAM	Z001E0123	73.172	5	5	6	2
NAM	Z001E0124	73.5354	5	5	7	3		3.5
NAM	Z001E0125	71.21	3	4	6	5		4.5
NAM	Z001E0126	73.6081	3	7	7	6		6.5
NAM	Z001E0127	73.6081	5	8	7	3		3.5
NAM	Z001E0128	70.3379	5	8	8	5		3.5
NAM	Z001E0129	71.5733	5	9	8	7		6.5
NAM	Z001E0130	71.5733	5	8	8	3		4
NAM	Z001E0131	69.4659	3	6	8	3		4
NAM	Z001E0133	71.21	7	8	8	6		6
NAM	Z001E0134	71.428	7	7	7	5		6
NAM	Z001E0136	73.9714	3	8	7	7		8.5
NAM	Z001E0137	73.5354	5	7	7	6		5.5
NAM	Z001E0138	73.3174	5	8	7	6		5
NAM	Z001E0139	71.428	3	7	7	7		7
NAM	Z001E0140	69.1752	3	9	9	7		6.5
NAM	Z001E0141	71.9367	5	9	8	8		6.5
NAM	Z001E0143	72.6701	5	3	5	3	6
NAM	Z001E0144	71.0646	3	9	8	6		6.5
NAM	Z001E0145	73.3901	5	8	7	8		8
NAM	Z001E0146	72.5907	3	4	7	8		8
NAM	Z001E0147	70.7013	3	9	8	4	8	7
NAM	Z001E0148	70.5559	3	4	7	4		4.5
NAM	Z001E0149	69.2479	3	9	8	8	8.5
NAM	Z001E0150	72.2273	3	7	8	5		6.5
NAM	Z001E0151	73.3174	3	9	7	7		7
NAM	Z001E0152	71.5733	3	9	7	7		8
NAM	Z001E0153	71.7913	3	6	6	7		6.5
NAM	Z001E0156	71.5006	5	8	9	8		8
NAM	Z001E0157	71.428	7		7	4		3.5
NAM	Z001E0159	70.9193	5	9	8	4		5
NAM	Z001E0160	72.5907	5	9	7	6		6
NAM	Z001E0162	71.428	3	5	6	4		4
NAM	Z001E0163	72.1547	3	7	7	5		4.5
NAM	Z001E0165	73.6807	5	9	7	5		4
NAM	Z001E0166	71.21	5	7	6	5		4
NAM	Z001E0167	69.6112	5	9	8	6	7.5	4.5
NAM	Z001E0168	68.9572	5	9	8	5	8	4.5
NAM	Z001E0169	70.9193	5	8	8	4		4.5
NAM	Z001E0170	73.8261	5	6	7	7		7
NAM	Z001E0171	69.4659	7	9	9	8	9	7
NAM	Z001E0172	69.0298	5	8	9	6		5
NAM	Z001E0173	69.9746	5	7	7	6		6
NAM	Z001E0174	70.8466	3	4	8	6		3.5
NAM	Z001E0175	72.518	5	8	7	8		5
NAM	Z001E0176	75.4975	3	6	7	7		7
NAM	Z001E0177	70.3379	3	3	7	6		5.5
NAM	Z001E0178	70.0472	3	5	6	7		5
NAM	Z001E0180	72.954	5	4	6	7		8.5
NAM	Z001E0181	74.2621	5	9	8	7	8.5	6.5
NAM	Z001E0182	74.0807	3	4	7	5		7
NAM	Z001E0183	72.8814	3	5	7	6		5.5
NAM	Z001E0184	72.1547	5	5	8	7		6.5
NAM	Z001E0185	75.2068	5	9	8	7	7.5	6.5
NAM	Z001E0186	75.4248	5	6	6	5		6.5
NAM	Z001E0187	74.0441	5	5	6	5		4.5
NAM	Z001E0188	70.1926	5	9	7	8		7.5
NAM	Z001E0189	68.8845	7	9	8	7	9	3
NAM	Z001E0190	75.2795	3	7	7	6		4.5
NAM	Z001E0191	70.9919	5	8	9	6		6.5
NAM	Z001E0192	71.5733	5	9	7	4		4.5
NAM	Z001E0193	69.1025	5	9	8	7	9	5
NAM	Z001E0194	71.5733	5	9	8	8		8
NAM	Z001E0195	71.21	5	6	6	4		4
NAM	Z001E0196	73.6105	5	7	7	6		6
NAM	Z001E0197	71.1373	7	9	8	8
NAM	Z001E0198	69.9019	5	8	7	7		7
NAM	Z001E0199	74.0441	3	9	7	6		6
NAM	Z001E0200	72.3	5	8	7	7
NAM	Z002E0001	75.7882	3	5	7	5
NAM	Z002E0002	75.4975	3	3	5	4	3.5
NAM	Z002E0003	73.3901	3	9	8	4
NAM	Z002E0004	75.5858	3	7	7	4
NAM	Z002E0005	72.315	3		8	8
NAM	Z002E0006	76.2242	3	4	5	4
NAM	Z002E0007	71.2757	4	9	8	4
NAM	Z002E0008	74.2621	3	7	7	5
NAM	Z002E0009	76.8056	5	8	8	6
NAM	Z002E0010	74.9888	3	5	6	3
NAM	Z002E0011	74.1168	4	9	7	2
NAM	Z002E0012	74.2536	3	3	6	2	4.5
NAM	Z002E0013	74.9888	4	8	7	4
NAM	Z002E0014	74.1168	3	5	6	3
NAM	Z002E0015	75.2795	3	5	6	2
NAM	Z002E0016	71.3553	4	8	7	2
NAM	Z002E0017	74.2621	4	3	6	2	4.5
NAM	Z002E0018	73.7534	4	7	8	2
NAM	Z002E0019	76.4422	3	7	7	2
NAM	Z002E0020	75.5702	4	9	7	2
NAM	Z002E0021	76.4478	3	3	5	2	3.5
NAM	Z002E0022	76.2969	4	9	8	4
NAM	Z002E0023	76.2969	3	7	7	2
NAM	Z002E0025	72.4761	3		5	2
NAM	Z002E0026	75.9242	5	3	6	3	5
NAM	Z002E0028	78.1136	3	5	7	6
NAM	Z002E0029	73.1565	3	5	7	4
NAM	Z002E0030	74.4887	3	7	6	2
NAM	Z002E0031	72.7647	4	6	6	2
NAM	Z002E0033	75.7882	4	7	7	2
NAM	Z002E0034	75.2795	4	9	8	3
NAM	Z002E0035	75.6642	3	3	7	3
NAM	Z002E0036	74.8022	5	7	8	3
NAM	Z002E0037	75.2795	5	8	7	2
NAM	Z002E0038	76.8782	4	3	4	2
NAM	Z002E0039	73.6807	3	8	7	3
NAM	Z002E0040	76.5876	3	5	7	5
NAM	Z002E0041	74.3348	4	5	7	2
NAM	Z002E0042	73.3132	4	6	7	3
NAM	Z002E0043	76.1221	5		8	3
NAM	Z002E0044	79.6547	3	8	7	2
NAM	Z002E0045	73.8618	3	8	7	4
NAM	Z002E0046	73.9419	3	7	7	2
NAM	Z002E0047	75.5858	4	8	8	6
NAM	Z002E0048	72.6079	4	7	8	2
NAM	Z002E0049	77.1531	3	5	6	2
NAM	Z002E0050	75.8209	3	3	5	2	3.5
NAM	Z002E0051	73.0803	4		8	3
NAM	Z002E0052	72.3977	3		7	2
NAM	Z002E0054	76.1344	3	6	7	2
NAM	Z002E0055	76.2969	3	4	5	2
NAM	Z002E0056	70.9919	3	7	7	2
NAM	Z002E0057	75.2741	2	4	6	2
NAM	Z002E0058	74.1168	2	4	5	2
NAM	Z002E0059	74.8643	3	6	7	4
NAM	Z002E0061	76.2969	3	4	6	2
NAM	Z002E0062	75.7882	3	6	7	2
NAM	Z002E0064	76.2969	4	7	7	3
NAM	Z002E0065	75.5702	3	6	7	3
NAM	Z002E0066	76.7451	4	7	8	5
NAM	Z002E0068	76.0789	4	6	7	2
NAM	Z002E0069	73.9714	4	6	9	2
NAM	Z002E0070	80.1018	3	6	7	2
NAM	Z002E0071	75.1341	4	7	8	5
NAM	Z002E0072	74.6454	5	7	9	6
NAM	Z002E0073	76.4478	4	5	7	2
NAM	Z002E0074	76.0967	3	5	7	3
NAM	Z002E0075	77.0236	3	5	8	4
NAM	Z002E0076	74.6981	3	6	8	3
NAM	Z002E0077	75.7425	5	6	9	6
NAM	Z002E0078	73.0267	4	8	8	6
NAM	Z002E0080	76.4478	3	5	7	2
NAM	Z002E0081	76.0062	4	9	9	5
NAM	Z002E0082	74.2536	4	8	7	3
NAM	Z002E0083	73.0994	3	7	7	2
NAM	Z002E0084	76.3115	3	7	7	3
NAM	Z002E0085	73.2447	4	9	9	4	8
NAM	Z002E0086	72.518	3	3	8	2
NAM	Z002E0087	75.4611	3	6	9	5
NAM	Z002E0088	75.2724	3	5	8	2
NAM	Z002E0089	74.9589	3	6	6	4
NAM	Z002E0090	71.6676	3	6	7	4
NAM	Z002E0091	76.6602	3	7	7	3
NAM	Z002E0093	77.5323	3	6	6	5
NAM	Z002E0094	74.6255	3	5	7	4
NAM	Z002E0095	72.4512	3	4	6	3
NAM	Z002E0096	76.9429	3	8	8	6
NAM	Z002E0097	77.6049	3	6	6	3
NAM	Z002E0098	73.7834	4	8	8	7
NAM	Z002E0099	74.6255	3	5	7	5
NAM	Z002E0101	74.8805	6	6	8	4
NAM	Z002E0102	74.3941	3	7	7	4
NAM	Z002E0103	78.695	4	6	7
NAM	Z002E0104	75.2068	3	8	6	2
NAM	Z002E0105	73.5354	3	4	6	2
NAM	Z002E0106	79.9937	5	8	8	2
NAM	Z002E0107	75.7425	5	8	8	2
NAM	Z002E0108	75.3507	3	4	7	3
NAM	Z002E0109	75.7162	4		8	2
NAM	Z002E0110	75.9242	2	3	6	2	2.5
NAM	Z002E0112	78.3316	3	5	7	2
NAM	Z002E0113	76.9916	3	4	7	4
NAM	Z002E0114	77.9683	3	6	7	3
NAM	Z002E0116	75.2068	5	7	7	4
NAM	Z002E0117	79.8175	3	4	7	2
NAM	Z002E0118	72.6634	4	4	7	5
NAM	Z002E0119	74.8232	4	4	6	2
NAM	Z002E0120	75.4975	4	7	7	2
NAM	Z002E0121	73.9714	5	7	7	2
NAM	Z002E0122	78.4195	4		8
NAM	Z002E0123	74.8805	3	6	6	2
NAM	Z002E0124	75.2795	5	5	7	2
NAM	Z002E0125	76.5876	5	5	7	2
NAM	Z002E0126	76.1515	3	4	5	3
NAM	Z002E0127	75.2795	5	9	8	5	9
NAM	Z002E0128	78.477	4	3	7	2
NAM	Z002E0129	74.6454	3	6	7	2
NAM	Z002E0130	79.7724	3	3	7	2
NAM	Z002E0131	75.3507	4	7	7	5
NAM	Z002E0132	74.4801	3	7	7	6
NAM	Z002E0134	74.9888	4	9	8	2	8.5
NAM	Z002E0135	74.1894	4	7	8	4
NAM	Z002E0136	74.2827	4	7	8	2
NAM	Z002E0137	75.8831	3	8	8	5
NAM	Z002E0138	73.47	5	7	9	3
NAM	Z002E0139	76.2127	4	8	8	5
NAM	Z002E0140	78.0151	3	6	6	3
NAM	Z002E0141	75.7882	3	5	6	5
NAM	Z002E0142	71.7913	3	8	7	4
NAM	Z002E0143	76.0789	3	4	7	3
NAM	Z002E0144	78.3316	4	7	5	2
NAM	Z002E0145	77.0585	4	9	8	2	7.5
NAM	Z002E0146	80.2877	3	4	7	2
NAM	Z002E0147	74.5528	3	5	7	2
NAM	Z002E0148	77.2416	4	9	9	3	7.5
NAM	Z002E0149	74.6981	4	9	7	2
NAM	Z002E0150	74.6454	4	9	8	4	8.5
NAM	Z002E0151	76.9509	4	9	8	5	7.5
NAM	Z002E0152	77.0236	3	7	7	2
NAM	Z002E0153	77.9783	4	6	7	2
NAM	Z002E0154	74.8435	3	6	7	3
NAM	Z002E0155	79.8175	2	5	7	2
NAM	Z002E0156	77.2315	3	6	7	3
NAM	Z002E0157	75.2795	3	8	7	5
NAM	Z002E0158	78.4853	3	3	6	3	3
NAM	Z002E0159	75.9335	4	8	8	6
NAM	Z002E0160	74.6454	3	4	7	3
NAM	Z002E0161	73.47	3	3	7	2
NAM	Z002E0162	72.4512	3	3	6	4
NAM	Z002E0164	77.8956	4	6	7	4
NAM	Z002E0165	77.459	4	7	7	4
NAM	Z002E0166	73.9714	3	5	6	4
NAM	Z002E0167	73.7534	3	7	7	2
NAM	Z002E0168	76.2145	3	9	8	3	7.5
NAM	Z002E0169	77.3098	3	4	6	2
NAM	Z002E0170	75.4248	3	7	6	5
NAM	Z002E0171	74.1894	3	8	7	3
NAM	Z002E0172	75.6428	3	6	7	2
NAM	Z002E0173	76.5149	3	7	8	3
NAM	Z002E0174	74.7238	3	9	8	3
NAM	Z002E0175	76.5876	4	6	5	3
NAM	Z002E0176	73.9714	3	9	8	6	8
NAM	Z002E0178	75.4975	5	6	6	3
NAM	Z002E0179	75.2068	4	9	8	3	8.5
NAM	Z002E0181	76.9509	3	8	7	2
NAM	Z002E0182	72.5907	4	4	7	4
NAM	Z002E0183	75.6428	3	9	7	2
NAM	Z002E0184	77.78	3	7	7	2
NAM	Z002E0185	76.1344	3	8	8	2
NAM	Z002E0186	74.9888	3	4	7	2
NAM	Z002E0188	75.9776	3	6	8	3
NAM	Z002E0189	77.6049	3	7	7	2
NAM	Z002E0190	76.7451	4	6	8	5
NAM	Z002E0191	75.4975	4	9	7	5
NAM	Z002E0192	74.1413	4	6	7	5
NAM	Z002E0193	76.4422	4	7	8	4
NAM	Z002E0194	77.4683	4	8	9	5
NAM	Z002E0195	75.8993	4	8	7	6
NAM	Z002E0196	72.2945	3	7	7	4
NAM	Z002E0197	74.6454	3		7	2
NAM	Z002E0198	74.4074	4	5	7	5
NAM	Z002E0199	76.056	3	3	7	5
NAM	Z002E0200	75.194	3	2	5	4	3
NAM	Z003E0001	76.4484	3	4		4
NAM	Z003E0002	78.1943	3	3	6	3	3
NAM	Z003E0003	78.5496	5	2	5	2	4
NAM	Z003E0004	78.4009	3	6	7	5	6
NAM	Z003E0006	76.6974	3	6		4
NAM	Z003E0007	74.4801	4	6	7	4	5
NAM	Z003E0008	76.6974	3	4		3
NAM	Z003E0009	71.8735	3	5		2	4
NAM	Z003E0010	75.7882	3	7	8	5	6
NAM	Z003E0011	75.0312	3	6	8	2	7
NAM	Z003E0012	75.6428	3	8	7	2	7
NAM	Z003E0013	77.8956	5	4	6	5	5.5
NAM	Z003E0014	74.1894	3	5	6	7	3.5
NAM	Z003E0015	79.6397	3	4	5	2
NAM	Z003E0016	79.8044	4	7		4
NAM	Z003E0017	78.3606	3	3	7	5
NAM	Z003E0018	82.4012	3	3	6	2	3.5
NAM	Z003E0019	75.954	3	4		3
NAM	Z003E0020	77.2416	4	5	6	3
NAM	Z003E0021	76.0577	4	5	7	2	4
NAM	Z003E0022	77.9018	3	5		3
NAM	Z003E0023	82.9804	4	5		7
NAM	Z003E0024	76.065	3	2		2
NAM	Z003E0026	73.8948	5	8		4
NAM	Z003E0028	82.6519	3	2		5
NAM	Z003E0029	77.6776	3	3	4	4	2.5
NAM	Z003E0030	82.2486	7	2	2	4	2.5
NAM	Z003E0031	77.348	5	3		2	2
NAM	Z003E0033	79.1511	7	3	7	4	4.5
NAM	Z003E0034	76.4422	5	6	7	4	5.5
NAM	Z003E0035	76.7229	3	5		2
NAM	Z003E0036	75.1942	3	4		2
NAM	Z003E0037	77.5268	3	4	7	4	3
NAM	Z003E0038	77.9868	5	3	8	4
NAM	Z003E0039	76.0829	5	7		5
NAM	Z003E0041	77.8059	5	7	7	5	6
NAM	Z003E0042	80.7298	2	5	7	4
NAM	Z003E0043	74.0986	2	4	3	4	3
NAM	Z003E0044	80.993	2	2	6	4	3
NAM	Z003E0045	78.041	3	7	7	2	5
NAM	Z003E0046	75.7681	4	4		4
NAM	Z003E0047	75.7882	3	2	5	2	3.5
NAM	Z003E0048	79.4879	3	2		2
NAM	Z003E0049	77.7034	3	6		2
NAM	Z003E0050	76.0387	3			4
NAM	Z003E0051	85.5558	4		7	4
NAM	Z003E0052	75.5875	3	5	7	2
NAM	Z003E0053	76.3632	3	6	6	2
NAM	Z003E0054	80.446	3	7		6
NAM	Z003E0055	78.5718	3	5		4
NAM	Z003E0057	80.4191	3	4		3
NAM	Z003E0058	77.0748	3	4	7	3	3
NAM	Z003E0059	82.059	3	4	6	2
NAM	Z003E0061	78.3316	3	4	7	2	4
NAM	Z003E0062	80.8289	3	4		4	3
NAM	Z003E0063	82.6326	3	3	6	4	4
NAM	Z003E0064	79.6092	3	7	8	3
NAM	Z003E0065	75.5702	5	5	7	3
NAM	Z003E0066	77.9956	5	4		2
NAM	Z003E0067	75.4447	4	3		5
NAM	Z003E0068	76.9752	4	2		3
NAM	Z003E0070	75.039	4	4	7	2	4
NAM	Z003E0072	81.1363	4	3		4	3
NAM	Z003E0073	77.0962	3	5	7	5	4.5
NAM	Z003E0074	79.6608	3	2	6	4	2.5
NAM	Z003E0075	77.3098	3	6	6	3	5.5
NAM	Z003E0076	78.4464	2	3	6	3
NAM	Z003E0078	78.7971	3	3	5	3	3
NAM	Z003E0079	74.8039	3	8	7	3
NAM	Z003E0080	76.6063	3	2	5	2	3
NAM	Z003E0081	77.171	3	1	4	2	2
NAM	Z003E0082	74.7459	3	7		3
NAM	Z003E0083	84.1453	3	4	7	2	3.5
NAM	Z003E0084	77.625	4	9		5
NAM	Z003E0085	75.3964	3	3		4
NAM	Z003E0086	75.2105	4	3		2	2
NAM	Z003E0088	76.9755	3	6		2
NAM	Z003E0089	80.5075	3	3		2
NAM	Z003E0090	80.2741	3	4	6	3	3.5
NAM	Z003E0091	77.5467	3	2	5	3	2.5
NAM	Z003E0092	74.8039	3	5	8	4	5.5
NAM	Z003E0093	75.3522	3	2	5	2	2.5
NAM	Z003E0094	77.4596	3	3	5	2	2.5
NAM	Z003E0095	82.0496	3	2		3
NAM	Z003E0097	81.2266	3	2		2
NAM	Z003E0098	78.3357	3	4		4
NAM	Z003E0099	83.7819	3	2	6	2	2
NAM	Z003E0101	78.8403	3	3	5	4	2.5
NAM	Z003E0102	78.3324	3	9		6
NAM	Z003E0103	76.2969	3	2	5	4	2.5
NAM	Z003E0104	76.2969	3	4	7	2	3
NAM	Z003E0105	78.2506	3	5		3	4.5
NAM	Z003E0106	75.2068	4	7	7	2	6.5
NAM	Z003E0107	73.0799	4	6	8	3	7
NAM	Z003E0108	81.6037	4	6	7	2	6
NAM	Z003E0110	77.6776	4	2	6	2
NAM	Z003E0111	76.1361	4	2	6	2	3.5
NAM	Z003E0112	75.6998	4	4		2	3
NAM	Z003E0113	72.1395	3	6	8	4
NAM	Z003E0114	78.1863	3	4	8	3	5.5
NAM	Z003E0115	78.4043	3	4	7	3	3
NAM	Z003E0116	80.3927	3	3	7	3	4.5
NAM	Z003E0117	77.6482	3		5	2
NAM	Z003E0118	79.1807	3	5		2
NAM	Z003E0119	70.5981	3	5		5
NAM	Z003E0120	77.9673	3	2	4	5	2
NAM	Z003E0121	76.8052	4	3		3
NAM	Z003E0122	78.4043	4	7	7	3	6.5
NAM	Z003E0123	80.3167	4	2		2
NAM	Z003E0124	77.6956	4	6	7	2	6.5
NAM	Z003E0126	82.4036	4	3	5	4	3
NAM	Z003E0127	76.9509	4	6	7	2	4
NAM	Z003E0128	72.1696	4	9	8	3	8
NAM	Z003E0129	77.2542	5	7	7	2	6.5
NAM	Z003E0130	81.3117	3	4		4
NAM	Z003E0131	79.7124	4	4	6	5	4.5
NAM	Z003E0132	77.4854	4	3		3	3
NAM	Z003E0133	77.7342	3	3		2	3
NAM	Z003E0134	77.6776	4	5	7	2	5
NAM	Z003E0135	81.0283	3	4	7	3	4
NAM	Z003E0136	80.8671	3	7	6	4
NAM	Z003E0137	71.6415	3	5		2	8
NAM	Z003E0138	74.2543	4	4		6
NAM	Z003E0139	77.4987	3	6	5	2
NAM	Z003E0140	77.0236	4	7	7	2	6
NAM	Z003E0141	76.918	4	6	7	2	6
NAM	Z003E0142	74.3393	4	5		2
NAM	Z003E0143	79.6712	4	6		2
NAM	Z003E0144	78.259	4	7	8	2	7
NAM	Z003E0145	75.0978	5	7	8	2	9
NAM	Z003E0146	74.8656	5	6		4	6
NAM	Z003E0147	74.7645	4	6		4
NAM	Z003E0148	77.6267	3	3		4
NAM	Z003E0150	77.5338	3	7		2
NAM	Z003E0151	76.8833	3	6		2	6
NAM	Z003E0152	75.3854	3	4	5	3	4
NAM	Z003E0153	77.4683	3	7	7	2	6
NAM	Z003E0154	72.2178	3	6		2	4
NAM	Z003E0155	78.1719	5	7	7	5
NAM	Z003E0156	78.3334	4	3		4	3
NAM	Z003E0157	81.3794	3	4	5	2
NAM	Z003E0159	76.38	3	5		2
NAM	Z003E0160	75.9549	4	7		4
NAM	Z003E0161	80.8793	3	3		3
NAM	Z003E0163	76.0469	3	4		4
NAM	Z003E0164	76.7613	4	7	7	2	7
NAM	Z003E0165	78.2502	3	3	4	3
NAM	Z003E0166	74.7645	3	4		6	5
NAM	Z003E0167	73.172	4	5	6	4	4
NAM	Z003E0168	74.4671	3	7		4	4.5
NAM	Z003E0171	78.8711	4	5	6	5	4
NAM	Z003E0172	78.7419	3	3		2	3
NAM	Z003E0173	75.0247	4	4		2
NAM	Z003E0174	78.0952	4	3	4	4	3
NAM	Z003E0175	73.8988	3	8	7	3	7.5
NAM	Z003E0176	75.4681	3	6		2
NAM	Z003E0177	75.4308	4	7	7	4	7
NAM	Z003E0178	78.695	4	3	6	2	5.5
NAM	Z003E0180	78.1136	4	2	4	2
NAM	Z003E0181	74.4801	5	9	7	5	8
NAM	Z003E0182	77.6776	5	4	6	3
NAM	Z003E0183	77.9984	4	4		2
NAM	Z003E0184	76.2969	4	7	7	4	5.5
NAM	Z003E0185	75.7882	4	7	7	5	5.5
NAM	Z003E0186	81.3065	4	4	6	2
NAM	Z003E0187	77.255	4	5		2
NAM	Z003E0188	76.5757	3	4		2
NAM	Z003E0189	74.159	4	6	6	6	5
NAM	Z003E0191	78.6421	4	5	5	4	3.5
NAM	Z003E0192	84.7266	4	6	6	2	5
NAM	Z003E0193	75.7877	4	7		2
NAM	Z003E0194	74.6981	4	6	7	4	6
NAM	Z003E0195	79.2826	4	7	7	5	7
NAM	Z003E0196	77.8126	4	6		7	5
NAM	Z003E0197	78.4853	5	4	6	6	4.5
NAM	Z003E0198	76.2328	3	5		6
NAM	Z003E0199	77.2315	3	2	6	3
NAM	Z003E0200	80.2937	3	6	8	4
NAM	Z004E0001	76.6966	5	7	6	4
NAM	Z004E0002	77.3143	4	2	5	5	2.5
NAM	Z004E0003	76.1152	4	8	7	5	7.5
NAM	Z004E0004	80.0031	4	7	6	4
NAM	Z004E0005	74.0078	5	9	8	7	8.5
NAM	Z004E0006	75.1705	5	4	6	6
NAM	Z004E0008	77.0599	4	5	5	4
NAM	Z004E0009	81.4201	3	3	6	4
NAM	Z004E0010	78.5867	3	2	4	5	2
NAM	Z004E0011	80.8772	3	6	6	4
NAM	Z004E0012	78.8609	2	4	4	3
NAM	Z004E0013	81.9651	5	4	7	4
NAM	Z004E0014	79.0583	5	7	6	3
NAM	Z004E0015	83.3831	3	5	6	6
NAM	Z004E0016	80.0757	3	6	6	5
NAM	Z004E0017	77.2052	3	9	8	5	7
NAM	Z004E0018	79.0947	4	8	7	3	6
NAM	Z004E0019	78.8767	5	6	6	4
NAM	Z004E0020	79.7487	3	6	7	6
NAM	Z004E0021	75.0615	3	3	6	5
NAM	Z004E0022	78.6223	3	6	7	5
NAM	Z004E0023	79.9667	4	2	7	4
NAM	Z004E0024	76.6602	4	3	8	4
NAM	Z004E0025	82.6796	3	2	6	4
NAM	Z004E0026	81.4649	3	2	5	5	2.5
NAM	Z004E0027	75.4612	5	5	7	3
NAM	Z004E0028	79.9674	3	4	5	4
NAM	Z004E0029	77.2416	4	4	6	5
NAM	Z004E0030	78.3516	3	3	5	3
NAM	Z004E0031	79.2826	4	3	4	3
NAM	Z004E0032	76.6641	4	1	6	3	3.5
NAM	Z004E0033	80.2288	3	4	5	3
NAM	Z004E0034	72.7876	3	8	8	5	8.5
NAM	Z004E0035	77.4596	7	6	7	4
NAM	Z004E0036	80.154	3	3	6	3
NAM	Z004E0037	81.3838	3	2	5	4	3.5
NAM	Z004E0038	87.0157	4	6	8	7
NAM	Z004E0039	77.9954	4	5	7	6
NAM	Z004E0040	74.1168	3	4	5	4
NAM	Z004E0041	75.2795	5	2	5	4
NAM	Z004E0042	79.4274	3	2	5	3	4
NAM	Z004E0043	78.234	3	2	6	5
NAM	Z004E0044	80.585	5	5	7	4
NAM	Z004E0045	76.7692	5	2	7	6
NAM	Z004E0046	76.1879	3	2	6	3
NAM	Z004E0047	79.24	3	4	7	3
NAM	Z004E0048	78.477	3	4	7	5
NAM	Z004E0049	75.0978	4	2	5	4
NAM	Z004E0050	78.5496	4	4	6	4
NAM	Z004E0051	80.0394	3	3	7	4
NAM	Z004E0052	78.7313	3	3	6	3
NAM	Z004E0053	82.6225	4	2	5	3
NAM	Z004E0054	76.2242	2	5	8	5
NAM	Z004E0056	81.6381	2	2	4	5	2
NAM	Z004E0057	79.114	3	3	4	4
NAM	Z004E0058	75.5702	3	3	6	5
NAM	Z004E0059	79.3099	3	2	5	4	2
NAM	Z004E0060	82.3389	3	3	6	3
NAM	Z004E0061	79.6034	3	2	5	5
NAM	Z004E0062	74.4512	3	3	4	4
NAM	Z004E0063	78.2226	5	3	6	7
NAM	Z004E0064	78.8403	4	5	8	7
NAM	Z004E0065	79.7487	5	7	7	3
NAM	Z004E0066	82.8009	5	5	6	4
NAM	Z004E0067	78.2953	5	4	7	5
NAM	Z004E0068	75.9699	3	6	8	5
NAM	Z004E0069	75.4612	4	5	6	4
NAM	Z004E0070	74.2984	3	2	7	3
NAM	Z004E0072	81.0204	3	5	7	5
NAM	Z004E0073	82.5102	3	2	6	4
NAM	Z004E0074	73.2811	3	3	7	3
NAM	Z004E0076	78.7313	3	4	8	4
NAM	Z004E0077	77.8229	3	4	6	3
NAM	Z004E0078	80.1236	3	3	6	4
NAM	Z004E0079	78.0046	3	4	6	5
NAM	Z004E0080	81.2021	5	4	8	3
NAM	Z004E0081	76.6602	3	6	7	7
NAM	Z004E0082	79.458	3	2	5	5
NAM	Z004E0083	74.4074	3	3	4	4
NAM	Z004E0084	75.2795	3	6	8	8
NAM	Z004E0085	79.2037	3	3	6	7
NAM	Z004E0086	78.2226	3	3	6	6
NAM	Z004E0087	84.4359	3	3	7	3
NAM	Z004E0088	79.1673	3	3	6	4
NAM	Z004E0089	77.0962	3	4	7	5
NAM	Z004E0091	77.7866	4	7	7	5
NAM	Z004E0092	82.6919	4	4	7	5
NAM	Z004E0093	79.0934	4	7	8	5	6.5
NAM	Z004E0094	82.946	3	3	5	3
NAM	Z004E0095	80.9114	3	2	6	8
NAM	Z004E0096	76.2605	4	7	8	7	7.5
NAM	Z004E0097	80.3664	4	2	6	5
NAM	Z004E0098	75.2795	3	2	5	4
NAM	Z004E0099	77.4959	3	3	6	3
NAM	Z004E0100	76.4422	3	3	5	2
NAM	Z004E0101	79.7124	3	5	7	5
NAM	Z004E0102	74.6618	4	8	8	6	7
NAM	Z004E0103	76.5876	4	2	6	4
NAM	Z004E0104	80.2746	3	4	6	3
NAM	Z004E0105	77.0962	4	5	6	3
NAM	Z004E0106	80.9877	3	3	6	4
NAM	Z004E0107	79.4048	3	4	7	7
NAM	Z004E0108	76.9509	3	3	6	6
NAM	Z004E0110	80.0394	4	6	8	7
NAM	Z004E0111	77.4666	4	7	7	5
NAM	Z004E0113	80.0857	3	4	6	4
NAM	Z004E0114	78.9857	4	4	6	3
NAM	Z004E0115	75.7518	4	3	6	4
NAM	Z004E0116	80.2937	3	4	6	3
NAM	Z004E0117	73.9714	3	2	5	3
NAM	Z004E0118	76.3944	3		6	3
NAM	Z004E0120	78.5083	3	4	6	3
NAM	Z004E0121	80.3518	4		8	7
NAM	Z004E0122	80.5481	3	2	7	3
NAM	Z004E0123	78.0773	4	7	7	4
NAM	Z004E0124	71.1009	4	6	7	4
NAM	Z004E0125	79.4944	3	3	4	3
NAM	Z004E0126	73.9714	3	7	7	6
NAM	Z004E0127	81.5645	3	2	6	4
NAM	Z004E0128	78.0046	3	3	6	3
NAM	Z004E0130	76.1515	4	3	7	3
NAM	Z004E0131	74.9888	3	5	8	3
NAM	Z004E0132	79.2021	3	4	6	5
NAM	Z004E0133	75.8245	4	5	7	3
NAM	Z004E0134	79.3127	4	3	7	3
NAM	Z004E0135	79.4487	3	3	6	3
NAM	Z004E0136	78.259	3	2	5	3
NAM	Z004E0137	83.2661	4		7	5
NAM	Z004E0138	82.2326	3		6	7
NAM	Z004E0139	79.5868	3		6	4
NAM	Z004E0140	80.6343	3	4	6	3
NAM	Z004E0141	79.7586	3	4	6	4
NAM	Z004E0142	79.1673	4	3	6	4
NAM	Z004E0143	81.3111	4	2	5	3
NAM	Z004E0144	79.6718	3		6	5
NAM	Z004E0145	78.0773	3	3	5	5
NAM	Z004E0146	80.6343	3	2	4	4
NAM	Z004E0147	74.5296	3	3	5	4
NAM	Z004E0148	83.9658	3		4	4
NAM	Z004E0149	75.5715	4		7	6
NAM	Z004E0150	82.4738	3	2	4	4
NAM	Z004E0151	83.4554	3	2	5	6
NAM	Z004E0152	81.2428	3	4	6	3
NAM	Z004E0153	82.3482	3	3	5	3
NAM	Z004E0155	75.1705	4	6	7	5
NAM	Z004E0156	78.913	3	2	5	4
NAM	Z004E0157	82.2206	3	1	5	4	2
NAM	Z004E0158	81.7108	3	3	6	3
NAM	Z004E0159	82.4428	4	3	7	3
NAM	Z004E0160	74.7569	3	3	5	4
NAM	Z004E0161	73.9714	3	5	6	4
NAM	Z004E0162	74.2621	3	4	6	4
NAM	Z004E0163	75.9335	4	4	5	4
NAM	Z004E0164	75.7155	3	3	6	6
NAM	Z004E0165	77.8956	4	2	6	6
NAM	Z004E0167	82.74	4	4	7
NAM	Z004E0168	82.4375	5	9	8	3	6.5
NAM	Z004E0169	80.361	3	2	5	3
NAM	Z004E0170	78.2668	3	2	5	4
NAM	Z004E0171	83.7456	3	6	6	4
NAM	Z004E0172	81.2384	3	2	5	3
NAM	Z004E0173	79.9304	4	4	6	4
NAM	Z004E0174	79.3882	4	6	7	7
NAM	Z004E0175	77.1326	4	2	5	5
NAM	Z004E0176	83.7196	3	3	6	6
NAM	Z004E0177	76.8336	3	2	5	3
NAM	Z004E0178	77.6413	4	7	7	3
NAM	Z004E0179	80.9478	4	5	6	4
NAM	Z004E0180	79.6613	3	2	4	2
NAM	Z004E0181	73.9351	4	4	6	4
NAM	Z004E0182	82.9147	4	4	7	4
NAM	Z004E0183	77.7866	4	3	6	4
NAM	Z004E0184	82.7282	4	6	8	5
NAM	Z004E0185	79.9674	3	5	6	4
NAM	Z004E0186	81.016	3	3	6	3
NAM	Z004E0187	79.6397	3	4	6	2
NAM	Z004E0188	82.2558	3	4	7	3
NAM	Z004E0189	81.7314	3	3	6	3
NAM	Z004E0190	80.4053	4	5	8	4
NAM	Z004E0191	76.0789	4	7	8	5	6.5
NAM	Z004E0192	78.4406	3	4	5	3
NAM	Z004E0193	76.3695	4	6	6	2
NAM	Z004E0194	81.4257	4	2	7	2
NAM	Z004E0195	80.6207	3	2	6	8
NAM	Z004E0196	82.8967	3	1	4	4
NAM	Z004E0197	79.6034	3	3	6	3
NAM	Z004E0198	78.041	4	6	7	4
NAM	Z004E0199	76.9872	4	4	7	3
NAM	Z004E0200	78.368	3	5	6	4
NAM	Z005E0001	74.4495	3	4	5	3
NAM	Z005E0003	77.7246	3	3	5	2
NAM	Z005E0004	77.5323	3	2	3	4
NAM	Z005E0005	78.4406	3	5	6	4
NAM	Z005E0006	85.5792	4	2	6	4
NAM	Z005E0007	75.8972	4	3	6	4
NAM	Z005E0008	78.586	3	2	6	2
NAM	Z005E0009	79.1531	3	2	6	3
NAM	Z005E0010	78.9001	4	1	5	3
NAM	Z005E0012	75.3885	4	1	6	3
NAM	Z005E0013	75.5338	4	6	8	3
NAM	Z005E0015	81.8539	4	5	7	2
NAM	Z005E0016	76.8716	5	6	7	3
NAM	Z005E0018	77.7638	4	6	8	4
NAM	Z005E0019	74.5164	3	3	7	2
NAM	Z005E0020	77.8209	3	4	6	2
NAM	Z005E0021	75.6792	3	4	7	2
NAM	Z005E0023	79.5824	3	2	7	2
NAM	Z005E0025	75.6062	7	2	6	5
NAM	Z005E0027	75.9335	3	4	6	3
NAM	Z005E0028	77.8523	3		6	2
NAM	Z005E0029	76.9872	4	3	5	2
NAM	Z005E0032	79.8013	4	3	6	2
NAM	Z005E0033	78.0543	4	3	6	2
NAM	Z005E0034	81.5433	3	2	6	2
NAM	Z005E0035	77.6625	5	2	5	2
NAM	Z005E0038	82.1105	5	6	8	2
NAM	Z005E0039	78.586	3	4	6	2
NAM	Z005E0040	80.7298	3	4	7	2
NAM	Z005E0042	76.7344	4	3	6	2
NAM	Z005E0043	77.4596	3	2	6	3
NAM	Z005E0044	73.4819	4	4	6	4
NAM	Z005E0045	79.0947	3	4	6	3
NAM	Z005E0047	75.4521	3	3	5	3
NAM	Z005E0048	75.7629	5	4	5	2
NAM	Z005E0049	82.309	5	3	4	2
NAM	Z005E0051	81.496	3	2	4	2
NAM	Z005E0052	76.4785	3	2	5	2
NAM	Z005E0053	83.326	3	2	5	2
NAM	Z005E0055	77.2779	3	3	6	2
NAM	Z005E0056	77.7866	4		6	2
NAM	Z005E0057	76.4059	4	2	5	2
NAM	Z005E0058	81.7955	4	2	5	2
NAM	Z005E0059	83.6843	4	3	6	3
NAM	Z005E0060	78.3316	3	4	5	3
NAM	Z005E0061	77.2787	3	5	7	3
NAM	Z005E0062	75.9699	4	3	6	3
NAM	Z005E0063	76.8782	3	2	6	2
NAM	Z005E0064	83.8361	3	3	5	2
NAM	Z005E0066	78.8771	3	2	6	2
NAM	Z005E0067	78.1719	5	4	7	2
NAM	Z005E0069	79.022	3	2	6	2
NAM	Z005E0070	84.1715	3	6	7	3
NAM	Z005E0071	85.9771	3	2	7	2
NAM	Z005E0072	82.3644	3	3	6	4
NAM	Z005E0073	79.6613	3	4	5	2
NAM	Z005E0074	78.368	3	2	5	3
NAM	Z005E0076	81.5355	4	3	6	4
NAM	Z005E0077	80.1289	4	5	7	3
NAM	Z005E0078	85.1247	3	4	6	2
NAM	Z005E0079	76.7692	3	5	6	2
NAM	Z005E0080	76.8727	3	3	7	2
NAM	Z005E0081	74.8435	4	5	7	4
NAM	Z005E0082	78.7313	3	3	6	2
NAM	Z005E0083	78.4043	3	7	7	5
NAM	Z005E0084	78.3316	3	3	7	2
NAM	Z005E0085	78.2953	3	2	6	2
NAM	Z005E0087	76.0789	3	2	6	2
NAM	Z005E0088	75.8245	3	2	6	2
NAM	Z005E0090	76.4086	3	3	7	2
NAM	Z005E0091	77.372	4	2	7	4
NAM	Z005E0092	81.7835	3	3	6	2
NAM	Z005E0093	77.349	3	2	6	2
NAM	Z005E0094	77.2052	4	2	6	2
NAM	Z005E0095	79.4978	3	2	7	2
NAM	Z005E0096	76.6239	3	2	7	2
NAM	Z005E0097	76.9872	3	2	7	2
NAM	Z005E0098	82.932	5	2	8	2
NAM	Z005E0099	77.0962	3	7	7	3	7
NAM	Z005E0100	76.0425	4	7	7	2	7.5
NAM	Z005E0102	76.0062	3	3	6	3
NAM	Z005E0103	81.6021	3	5	7	2
NAM	Z005E0104	76.8788	4	5	7	4
NAM	Z005E0105	76.1965	4	3	8	2
NAM	Z005E0106	79.1514	4	7	6	2
NAM	Z005E0107	75.7112	4	7	7	4
NAM	Z005E0108	76.7613	3	6	6	2
NAM	Z005E0109	76.5512	3	7	7	3	4
NAM	Z005E0110	76.0542	3	5	7	3
NAM	Z005E0111	74.5164	3	3	5	2
NAM	Z005E0112	73.9714	5	3	8	2
NAM	Z005E0113	75.6428	3	6	7	4
NAM	Z005E0115	75.8608	3	3	6	3
NAM	Z005E0116	75.7882	3	5	7	4
NAM	Z005E0118	76.918	3	3	6	2
NAM	Z005E0119	76.5654	3	3	5	2
NAM	Z005E0120	83.5298	4	5	6	2
NAM	Z005E0121	77.6956	4		6	4
NAM	Z005E0122	77.2052	3	2	6	3
NAM	Z005E0123	74.1168	3	2	6	2
NAM	Z005E0124	81.3231	3	5	8	3
NAM	Z005E0125	78.1948	3	2	7	3
NAM	Z005E0126	76.4059	3	4	6	2
NAM	Z005E0127	78.8771	4	6	8	3
NAM	Z005E0128	82.5008	4	5	6	2
NAM	Z005E0129	79.5433	4	6	7	4
NAM	Z005E0130	74.4438	3	4	5	2
NAM	Z005E0131	83.7086	3	2	5	2
NAM	Z005E0133	77.8956	3	2	6	2
NAM	Z005E0134	77.3869	3	3	6	2
NAM	Z005E0135	81.7108	3	2	6	2
NAM	Z005E0136	77.2779	3	3	6	2
NAM	Z005E0137	78.8319	3	5	6	2
NAM	Z005E0138	80.9376	3	5	4	2
NAM	Z005E0139	77.9683	3	6	7	2
NAM	Z005E0140	74.5164	4	6	7	2
NAM	Z005E0141	75.1576	4	7	7	4	6
NAM	Z005E0142	77.9368	3	4	7	2
NAM	Z005E0143	77.8976	3	3	6	4
NAM	Z005E0144	80.9367	4	2	6	2
NAM	Z005E0145	79.096	4	5	7	4
NAM	Z005E0146	76.9119	3	6	8	3
NAM	Z005E0147	77.2315	5	4	6	2
NAM	Z005E0148	76.6239	5	2	5	3
NAM	Z005E0149	77.9358	3	5	6	2
NAM	Z005E0150	77.9385	3	4	5	3
NAM	Z005E0151	80.7025	4	3	6	2
NAM	Z005E0152	81.1106	4	7	8	3	8
NAM	Z005E0153	82.717	3	5	6	3
NAM	Z005E0154	75.5702	3	3	5	3
NAM	Z005E0155	80.6207	4	7	7	2	6
NAM	Z005E0156	76.4059	3	7	7	4	5
NAM	Z005E0157	82.4672	3	3	6	2
NAM	Z005E0159	78.7313	3	4	6	2
NAM	Z005E0160	77.9597	3	4	7	2
NAM	Z005E0161	74.8071	3	3	6	2
NAM	Z005E0162	78.3678	3	6	6	3
NAM	Z005E0164	82.3648	3	4	7	2
NAM	Z005E0165	76.9106	3	4	7	2
NAM	Z005E0166	76.2519	3	4	7	2
NAM	Z005E0167	83.9724	3	4	7	3
NAM	Z005E0168	80.9395	3	4	6	2
NAM	Z005E0169	79.5404	3	2	4	2
NAM	Z005E0170	76.4086	3	3	6	2
NAM	Z005E0171	79.5489	4	2	6	2
NAM	Z005E0172	75.1095	3	3	5	2
NAM	Z005E0173	75.1879	3	2	6	3
NAM	Z005E0174	78.8767	4	2	6	2
NAM	Z005E0175	79.022	4	4	6	2
NAM	Z005E0176	77.4256	4	3	7	2
NAM	Z005E0178	80.4027	3	3	6	4
NAM	Z005E0179	76.7221	3	8	7	4	7
NAM	Z005E0180	73.7442	4	3	6	2
NAM	Z005E0181	84.9389	4	3	6	2
NAM	Z005E0182	81.7936	4	4	7	2
NAM	Z005E0183	80.4282	3	6	7	2
NAM	Z005E0184	78.6223	3	3	6	3
NAM	Z005E0185	78.6223	3	3	7	4
NAM	Z005E0186	76.0789	4	7	8	2	6
NAM	Z005E0187	82.309	3	2	8	2
NAM	Z005E0188	76.4785	3	3	6	2
NAM	Z005E0189	78.2953	4	3	6	2
NAM	Z005E0190	75.625	4	4	7	3
NAM	Z005E0193	74.8435	4	3	7	2
NAM	Z005E0195	75.0251	3	4	7	2
NAM	Z005E0196	77.2779	3	5	7	3
NAM	Z005E0197	78.8403	4	6	6	3
NAM	Z005E0198	77.3328	3	2	4	4
NAM	Z005E0199	77.4984	4	4	6	2
NAM	Z006E0001	71.8562	4		9	4	8	4
NAM	Z006E0002	75.2432	5		9	3	6.5	5.5
NAM	Z006E0003	75.2419	5		8	6	7.5	6.5
NAM	Z006E0005	73.2206	5		8	4	6.5	4
NAM	Z006E0006	73.7897	5		8	5	8	6
NAM	Z006E0007	73.4991	3	4	8	4	6	5
NAM	Z006E0008	75.7518	3	3	6	3	3	3
NAM	Z006E0009	72.9177	3	4	7	4	5	4.5
NAM	Z006E0010	75.6792	5	9	8	5	7	4.5
NAM	Z006E0011	75.8066	3		7	4	5	6
NAM	Z006E0012	79.1673	3		7	3	5.5	3.5
NAM	Z006E0013	73.534	5		8	5	7.5	6
NAM	Z006E0014	74.0042	7		9	7	7.5	8
NAM	Z006E0015	73.2947	7		7	6	6.5	6
NAM	Z006E0017	77.2241	5		7	5		6
NAM	Z006E0018	73.6309	3		6	4	4	3.5
NAM	Z006E0020	75.4612	3	2	6	3	3	3.5
NAM	Z006E0023	72.5688	5		7	3	6	2.5
NAM	Z006E0024	77.4959	3		6	3	5
NAM	Z006E0025	74.4438	5		7	2	7	2.5
NAM	Z006E0026	74.0804	3	3	6	2	2.5	2
NAM	Z006E0027	77.7139	3	5	8	4	7	3.5
NAM	Z006E0028	74.4333	5	7	8	7	7	6
NAM	Z006E0029	74.4438	5	8	9	5
NAM	Z006E0031	74.9525	5	7	9	7	8	6.5
NAM	Z006E0032	78.5083	5		9	7	7.5	7
NAM	Z006E0033	72.1183	5		6	4	6.5	4
NAM	Z006E0034	74.5164	5	7	7	4	7	5
NAM	Z006E0035	77.2545	5		9	7	7.5	7
NAM	Z006E0036	75.1565	7	6	7	5	7	4.5
NAM	Z006E0037	78.8767	5	5	7	5	4.5	5.5
NAM	Z006E0038	73.8064	5	8	9	5	7.5	5
NAM	Z006E0041	71.6905	5	5	8	5	6	4
NAM	Z006E0042	73.2811	5	8	8	7	8	7.5
NAM	Z006E0043	75.8972	5	4	7	3	4	3
NAM	Z006E0044	74.9525	3	4	8	4	4.5	3.5
NAM	Z006E0046	75.2432	3	7	7	5	6.5	6
NAM	Z006E0047	77.6625	3	3	6	4	3	2
NAM	Z006E0048	78.0861	5	9	8	4	8	4.5
NAM	Z006E0049	73.5717	5	9	9	7	6	4.5
NAM	Z006E0050	75.6065	5	8	7	3	7	3.5
NAM	Z006E0051	75.8245	7	6	6	3	6	4
NAM	Z006E0052	74.9197	7	6	7	4	8.5	5.5
NAM	Z006E0053	75.2068	5	7	8	5	7.5	5.5
NAM	Z006E0054	76.1152	5	5	7	5	6	6
NAM	Z006E0055	79.0947	5	4	6	3	4	3.5
NAM	Z006E0056	76.2054	5	9	8	5	7	4.5
NAM	Z006E0057	75.8972	5	3	6	2	3.5	2
NAM	Z006E0058	74.6469	3	5	6	5	4.5	4.5
NAM	Z006E0059	75.8245	3	9	7	4		3
NAM	Z006E0060	72.5544	7	6	7	4	6.5	4.5
NAM	Z006E0061	76.4059	5	8	7	4
NAM	Z006E0063	79.022	5	6	8	3
NAM	Z006E0065	81.6381	5		7	3	5	3
NAM	Z006E0066	78.8767	3	4	7	3	4	3.5
NAM	Z006E0068	73.8624	3	6	6	4	5.5	3.5
NAM	Z006E0069	76.1879	5	5	6	3	5	3.5
NAM	Z006E0070	77.1862	5	8	7	4	7	3
NAM	Z006E0071	76.7059	3	6	6	5	4.5	6
NAM	Z006E0072	74.0804	3	5	6	5	4	5
NAM	Z006E0073	75.2432	5	7	7	5	7	3
NAM	Z006E0074	74.7345	5	4	7	3	6.5	2.5
NAM	Z006E0075	77.0599	5	9	8	7	7	7.5
NAM	Z006E0077	71.6096	7	9	9	7	9	7
NAM	Z006E0078	77.8593	3	6	8	3	6	2.5
NAM	Z006E0079	74.8798	5	5	6	4	5.5	5
NAM	Z006E0080	75.0251	5	9	9	5	8	7
NAM	Z006E0081	75.0978	5	4	7	5	7	7
NAM	Z006E0083	74.9525	3	4	7	6	6	6
NAM	Z006E0085	76.6966	3	5	6	8	3	8
NAM	Z006E0086	74.8071	5	8	7	7	6.5	7
NAM	Z006E0087	74.0804	5	5	7	4	5.5	2.5
NAM	Z006E0089	75.6224	5	6	6	5	5.5	5
NAM	Z006E0090	74.0078	5	9	6	6	6.5	5.5
NAM	Z006E0091	78.804	5	8	7	4	7	3
NAM	Z006E0092	75.2432	5	8	8	5	7	4
NAM	Z006E0093	71.755	7	4	9	6	7	6.5
NAM	Z006E0094	73.728	7	8	9	4	8.5	3
NAM	Z006E0095	73.4264	5	7	7	5	6.5	7
NAM	Z006E0096	74.7468	5	7	7	7	6.5	6
NAM	Z006E0097	73.2084	5	7	7	6	6.5	8.5
NAM	Z006E0098	79.527	5	9	7	4	6.5	2.5
NAM	Z006E0099	77.4895	5	7	7	3	6.5	3.5
NAM	Z006E0100	74.0804	5	6	6	3	4	3.5
NAM	Z006E0102	73.1357	5	9	6	3	7	3
NAM	Z006E0103	77.3506	5	9	9	6	8.5	7.5
NAM	Z006E0104	78.205	5	9	7	4	6	3
NAM	Z006E0105	79.7487	5	4	5	4	3	2.5
NAM	Z006E0106	75.3885	5	5	6	5	6	3
NAM	Z006E0107	72.3363	7	9	7	5	7.5	2.5
NAM	Z006E0108	75.8245	5	4	6		3.5
NAM	Z006E0109	75.3885	5	9	8	8	7	7
NAM	Z006E0110	74.3246	5	9	8	4	8.5	3.5
NAM	Z006E0111	75.7352	5	9	8	5	9	6
NAM	Z006E0113	78.7313	5	2	6	5	2	4.5
NAM	Z006E0114	74.5891	5	9	7	4	7	4.5
NAM	Z006E0115	77.0599	5	5	6	3	5.5	3
NAM	Z006E0116	72.7724	5	7	7	4	6.5	4.5
NAM	Z006E0118	76.6966	5	7	6	3	7	4
NAM	Z006E0119	78.0773	5	5	6	3	4	3.5
NAM	Z006E0120	75.0251	3	6	6	4	5.5	4.5
NAM	Z006E0121	80.4754	3	5	7	3	5.5	5.5
NAM	Z006E0122	73.2811	5	5	7	4	6.5	6
NAM	Z006E0123	77.2779	5	9	8	4	8	5
NAM	Z006E0124	75.9699	5	7	6	4	5	4.5
NAM	Z006E0125	73.7897	7	9	7	8	7.5	6.5
NAM	Z006E0126	70.8103	7	9	7	5	8.5	4.5
NAM	Z006E0128	78.2953	5	7	6	3	6.5	3.5
NAM	Z006E0129	73.4264	7	6	6	4	6	3.5
NAM	Z006E0133	75.3158	5	8	7	3		2
NAM	Z006E0134	73.7897	5	7	7	3	7	4
NAM	Z006E0135	76.1879	5	9	7	4	7	4.5
NAM	Z006E0136	78.5133	5	6	7	4	5	4
NAM	Z006E0137	76.1152	7	9	8	6	8	6.5
NAM	Z006E0138	76.4086	5	7	8	6	6	3.5
NAM	Z006E0139	75.3133	5	8	8	3	7	3
NAM	Z006E0140	76.5512	5	5	7	5	5.5	4
NAM	Z006E0142	78.4406	5	7	7	4	5	3
NAM	Z006E0143	73.8624	3	7	8	6	6.5	9
NAM	Z006E0144	78.6587	3	5	7	3	5	4
NAM	Z006E0145	73.8624	3	4	7	5	6	6.5
NAM	Z006E0146	73.4991	3	5	7	7	6.5	8
NAM	Z006E0147	79.9153	5	7	6	7	6.5	7.5
NAM	Z006E0148	72.7724	5	7	6	4	6	4
NAM	Z006E0149	75.3885	7	7	6	3	6.5	3
NAM	Z006E0150	76.1736	5	7	8	4
NAM	Z006E0151	73.2811	3	7	6	5	5.5	5
NAM	Z006E0153	74.5891	5	6	7	4		4.5
NAM	Z006E0154	76.0425	5	7	7	3		3
NAM	Z006E0155	77.9182	5	8	9	4	5.5	3
NAM	Z006E0156	79.7017	5	4	6	4	5	5.5
NAM	Z006E0157	73.7171	5	6	7	4	4.5	3.5
NAM	Z006E0158	79.2271	5	7	7	5
NAM	Z006E0159	73.9351	5	4	5	4	4	7
NAM	Z006E0160	78.5133	5	4	6	5	6	5.5
NAM	Z006E0161	76.4059	5	6	6	7	7	7
NAM	Z006E0162	71.537	5	6	7	7	7	8
NAM	Z006E0163	73.8624	5	6	7	7	6.5	6.5
NAM	Z006E0165	78.9785	5	7	9	6	7	6
NAM	Z006E0166	76.4785	5	4	6	4	6	3.5
NAM	Z006E0167	80.6934	3	7	6	4	5.5	2.5
NAM	Z006E0168	75.0978	5	5	7	7	5.5	7.5
NAM	Z006E0169	73.8624	3	4	6	5	3.5	4.5
NAM	Z006E0170	78.0381	7	9	9	4	9	4
NAM	Z006E0171	73.7171	5	7	7	4	8.5	4.5
NAM	Z006E0172	76.1152	5	4	7		6
NAM	Z006E0173	75.2953	7	9	7	5	7	4.5
NAM	Z006E0174	73.0801	7	7	6	5	7	5.5
NAM	Z006E0176	80.4674	5	6	7	3	7	2.5
NAM	Z006E0177	76.1879	5	6	7	4	5.5	4
NAM	Z006E0178	73.4264	5	8	7	7	5	7
NAM	Z006E0179	75.0978	5	6	6	4	4.5	3
NAM	Z006E0180	74.0078	7	8	9	8	8.5	7.5
NAM	Z006E0182	77.1113	3	5	7	5		6
NAM	Z006E0183	75.297	3	6	8	4	6	5
NAM	Z006E0185	78.8767	3	7	7	5	6.5
NAM	Z006E0186	74.5891	5	7	8	7
NAM	Z006E0188	74.3711	5	9	9	7	8.5	7
NAM	Z006E0189	76.3924	5	8	7	6	6.5
NAM	Z006E0190	72.845	5	8	8	6	7.5	5
NAM	Z006E0191	75.0978	5	7	6	7	6	6.5
NAM	Z006E0192	76.2605	5	8	7	7	7	7
NAM	Z006E0193	76.4104	5	6	6	6	5.5	4.5
NAM	Z006E0194	76.1152	7	8	7	5	8	4
NAM	Z006E0195	72.3363	7	7	7	5	5.5	4
NAM	Z006E0196	75.7817	5	9	7	8	7	7
NAM	Z006E0197	77.3293	5	7	7	7	5	4.5
NAM	Z006E0198	77.1614	5	6	7	4	5.5	4.5
NAM	Z006E0199	73.4264	5	7	8	6	6	6
NAM	Z006E0200	75.8245	5	6	6	7	5.5	5.5
NAM	Z007E0001	74.2393	5	5	5	4
NAM	Z007E0002	74.2984	5	9	7	6
NAM	Z007E0003	76.8419	3	6	6	4
NAM	Z007E0004	74.9525	5	9	7	5
NAM	Z007E0007	75.3737	3	7	6	6
NAM	Z007E0008	75.5304	5	6	7	7
NAM	Z007E0010	73.2578	3	6	6	5
NAM	Z007E0011	73.1011	5	4	6	7
NAM	Z007E0012	77.2779	5	7	6	6
NAM	Z007E0013	77.4274	5	6	7	7
NAM	Z007E0014	74.6618	5	8	7	6
NAM	Z007E0015	74.6618	5	7	7	5
NAM	Z007E0016	80.0756	5	3	4	4
NAM	Z007E0017	76.1879	5	5	6	5
NAM	Z007E0019	73.4264	5	9	7	4
NAM	Z007E0020	79.3854	5	8	7	4
NAM	Z007E0021	76.5492	3	7	7	6
NAM	Z007E0022	73.063	5	5	6	7
NAM	Z007E0023	80.2574	3	4	6	7
NAM	Z007E0025	74.4495	3	7	6	6
NAM	Z007E0026	73.1357	5	9	8	8
NAM	Z007E0028	74.9136	5	8	7	7
NAM	Z007E0029	73.9351	3	5	7	7
NAM	Z007E0030	76.1879	3	8	6	5
NAM	Z007E0031	79.4666	3	6	7	5
NAM	Z007E0032	76.4059	5	7	5	5
NAM	Z007E0033	76.7843	5	8	8	4
NAM	Z007E0034	74.6063	5	8	7	7
NAM	Z007E0036	75.7655	3	7	6	7
NAM	Z007E0038	75.7655	3	7	7	6
NAM	Z007E0039	74.1982	3	8	7	8
NAM	Z007E0040	78.5867	3	7	7	7
NAM	Z007E0041	74.0594	5	8	7	5
NAM	Z007E0042	78.368	5	9	7	5
NAM	Z007E0043	73.4991	5	9	7	7
NAM	Z007E0044	75.6792	5	9	8	6
NAM	Z007E0045	71.6823	3	9	6	6
NAM	Z007E0046	77.4233	3	7	7	7
NAM	Z007E0047	74.0577	5	6	6	5
NAM	Z007E0048	75.3158	7	8	6	7
NAM	Z007E0049	73.9351	3	5	6	6
NAM	Z007E0050	74.2984	3	9	7	7
NAM	Z007E0052	80.9376	3	8	7	5
NAM	Z007E0053	74.8732	3	9	7	5
NAM	Z007E0054	76.1152	5	8	6	5
NAM	Z007E0055	80.3269	5	7	6	4
NAM	Z007E0056	76.1879	5	8	7	5
NAM	Z007E0058	74.8798	5	9	8	4
NAM	Z007E0059	74.4438	5	9	7	7
NAM	Z007E0060	74.2984	5	9	6	7
NAM	Z007E0061	74.6253	5	8	6	7
NAM	Z007E0062	76.3914	3	7	6	5
NAM	Z007E0065	74.8798	5	6	7	6
NAM	Z007E0066	77.7866	5	7	7	5
NAM	Z007E0067	76.1879	5	8	7	7
NAM	Z007E0068	76.4059	3	7	7	6
NAM	Z007E0069	74.5891	5	7	7	5
NAM	Z007E0070	74.4438	5	9	8	7
NAM	Z007E0072	77.5686	5	6	6	6
NAM	Z007E0073	74.4438	3	8	7	7
NAM	Z007E0074	75.6088	3	7	6	5
NAM	Z007E0077	74.3549	5	8	7	8
NAM	Z007E0078	77.6463	3	4	5	6
NAM	Z007E0079	76.2605	5	9	7	7
NAM	Z007E0080	74.2984	5	9	8	6
NAM	Z007E0081	76.2605	5	6	6	4
NAM	Z007E0082	72.409	5	9	8	5
NAM	Z007E0083	77.1157	5	9	8	7
NAM	Z007E0084	75.0978	3	8	6	4
NAM	Z007E0085	80.0935	7	8	7	4
NAM	Z007E0086	77.5679	5	9	8	7
NAM	Z007E0087	77.0599	5	9	8	6
NAM	Z007E0089	79.0947	7	7	9	4
NAM	Z007E0090	75.0251	7	9	8	5
NAM	Z007E0091	77.8993	5	8	7	5
NAM	Z007E0092	76.2605	7	7	6	5
NAM	Z007E0093	73.4991	5	9	7	5
NAM	Z007E0094	78.0543	5	9	7	5
NAM	Z007E0095	76.8213	5	8	7	5
NAM	Z007E0096	77.2465	5	7	6	6
NAM	Z007E0098	78.211	3	6	6	3
NAM	Z007E0100	74.5117	3	7	7	5
NAM	Z007E0101	75.4085	5	7	6	7
NAM	Z007E0103	74.3246	5	8	6	7
NAM	Z007E0104	76.3621	5	6	7	5
NAM	Z007E0105	76.9106	5	9	7	7
NAM	Z007E0106	75.265	5	8	6	8
NAM	Z007E0107	73.8544	5	9	7	8
NAM	Z007E0108	80.6997	3	6	6	4
NAM	Z007E0111	76.5314	3	6	6	7
NAM	Z007E0114	76.9106	5	8	8	4
NAM	Z007E0115	73.0708	5	8	8	7
NAM	Z007E0116	76.9106	5	9	7	5
NAM	Z007E0117	76.7539	5	9	8	8
NAM	Z007E0119	76.6756	3	6	6	4
NAM	Z007E0120	77.5376	3	9	7	4
NAM	Z007E0121	76.5972	3	9	7	4
NAM	Z007E0122	74.3246	5	7	6	4
NAM	Z007E0123	74.4926	3	7	6	5
NAM	Z007E0124	76.6966	5	8	8	5
NAM	Z007E0126	76.1675	3	7	6	5
NAM	Z007E0127	75.1386	3	7	6	5
NAM	Z007E0128	76.8005	7	7	7	4
NAM	Z007E0129	75.6872	3	6	6	6
NAM	Z007E0130	78.5867	7	7	8	8
NAM	Z007E0131	75.8245	5	9	7	5
NAM	Z007E0132	75.3885	5	9	8	5
NAM	Z007E0133	80.2574	5	6	6	4
NAM	Z007E0134	75.0602	3	9	6	6
NAM	Z007E0135	78.804	3	6	7	8
NAM	Z007E0136	78.2953	3	6	6	7
NAM	Z007E0137	76.9146	5		9	7
NAM	Z007E0138	77.6413	5	7	6	4
NAM	Z007E0139	76.9872	3	7	6	6
NAM	Z007E0140	77.8209	3	7	7	7
NAM	Z007E0141	73.2501	5	9	7	4
NAM	Z007E0142	76.2605	5	8	7	5
NAM	Z007E0143	79.6034	5	9	8	4
NAM	Z007E0144	76.0425	5	7	7	4
NAM	Z007E0145	75.6065	5	6	6	7
NAM	Z007E0146	75.1705	5	6	6	7
NAM	Z007E0147	75.0703	5	9	8	7
NAM	Z007E0148	79.6034	3	8	7	5
NAM	Z007E0149	81.8158	3	4	6	8
NAM	Z007E0150	74.6618	5	9	8	5
NAM	Z007E0151	76.1152	3	4	6	4
NAM	Z007E0152	81.1294	3	5	6	7
NAM	Z007E0153	75.1705	5	4	5	8
NAM	Z007E0154	73.9351	5	6	7	7
NAM	Z007E0155	75.0978	5	7	7	8
NAM	Z007E0156	74.6684	5	9	8	7
NAM	Z007E0158	76.6239	3	9	7	5
NAM	Z007E0159	77.0977	3	7	6	4
NAM	Z007E0160	76.0425	5	6	7	4
NAM	Z007E0161	76.6966	5	6	7	4
NAM	Z007E0163	77.2779	5	6	8	5
NAM	Z007E0164	76.8323	3	9	8	4
NAM	Z007E0165	76.1152	5	8	7	6
NAM	Z007E0166	78.0444	5	7	7	4
NAM	Z007E0167	75.1705	5	7	7	4
NAM	Z007E0168	79.458	7	7	9	7
NAM	Z007E0169	74.8251	3	7	8	8
NAM	Z007E0170	76.4785	3	3	6	5
NAM	Z007E0171	77.4233	5	6	6	7
NAM	Z007E0172	77.0599	3	3	6	6
NAM	Z007E0173	78.8767	5	4	6	5
NAM	Z007E0174	73.4991	5	5	6	5
NAM	Z007E0175	76.2605	3	5	7	7
NAM	Z007E0176	76.6239	3	8	7	7
NAM	Z007E0177	73.8949	3	9	7	7
NAM	Z007E0178	71.537	3	9	7	5
NAM	Z007E0180	78.0543	5	9	8	7
NAM	Z007E0181	76.941	5	4	7	5
NAM	Z007E0182	75.023	5		7	7
NAM	Z007E0183	76.4785	5		6	6
NAM	Z007E0184	72.9352	5		7	8
NAM	Z007E0185	75.0251	5	4	6	4
NAM	Z007E0186	76.6966	5	9	7	8
NAM	Z007E0187	75.5338	5	9	8	7
NAM	Z007E0188	74.2258	5	9	8	7
NAM	Z007E0189	75.3885	5	5	6	5
NAM	Z007E0191	74.9525	5	9	7	5
NAM	Z007E0192	75.0602	5	8	8	6
NAM	Z007E0193	76.4785	5	8	6	6
NAM	Z007E0194	76.6239	5	7	6	7
NAM	Z007E0195	78.15	5	9	7	4
NAM	Z007E0196	77.4959	5	9	8	8
NAM	Z007E0197	74.5164	5	9	8	7
NAM	Z007E0198	76.079	5	9	7	7
NAM	Z007E0199	75.4612	5	7	6	5
NAM	Z007E0200	75.6065	3	9	7	6
NAM	Z008E0001	79.0341	5		6	4
NAM	Z008E0002	84.0172	2	3	5	3
NAM	Z008E0003	84.5212	3	2	3
NAM	Z008E0004	82.4738	2	7	6	3
NAM	Z008E0005	78.913	3	7	7	3
NAM	Z008E0006	78.3316	3	6	6	4
NAM	Z008E0007	78.913	3	4	7	6
NAM	Z008E0008	79.8577	3	5	6	4
NAM	Z008E0009	77.6776	3	7	6	5
NAM	Z008E0010	79.6397	2	4	5	7
NAM	Z008E0011	82.7954	2	2	4	5
NAM	Z008E0012	83.2712	3	3	8	3
NAM	Z008E0013	77.6049	2	2	3	2
NAM	Z008E0014	80.5117	3	3	4	2
NAM	Z008E0015	81.8925	2	2	5	4
NAM	Z008E0016	81.1658	2	3	5	3
NAM	Z008E0017	78.1136	3	3	6	3
NAM	Z008E0018	83.1811	3	2	6	3
NAM	Z008E0019	80.2211	3	2	5	3
NAM	Z008E0020	79.8114	3	2	6	3
NAM	Z008E0021	83.6366	3	2	5	4
NAM	Z008E0022	82.4738	5	4	6	4
NAM	Z008E0023	80.6438	3	3	7	3
NAM	Z008E0024	83.4223	3	4	7	3
NAM	Z008E0026	79.7124	3	5	7	2
NAM	Z008E0027	77.9683	3	5	7	3
NAM	Z008E0028	79.5842	3	2	6	3
NAM	Z008E0029	81.8925	3	1	5	3
NAM	Z008E0030	84.2179	3	1	5	3
NAM	Z008E0031	76.8056	5	3	7	4
NAM	Z008E0032	81.9651	2	1	5	4
NAM	Z008E0033	79.1061	7	2	6	3
NAM	Z008E0034	81.0568	5	1	5	4
NAM	Z008E0035	80.0757	5	4	6	4
NAM	Z008E0036	80.131	5	4	6	4
NAM	Z008E0037	80.8751	5	5	7	4
NAM	Z008E0038	82.8372	3	2	6	3
NAM	Z008E0039	80.6571	3	3	6	5
NAM	Z008E0040	86.1074	2	1	4	5
NAM	Z008E0041	78.9857	3	4	6	3
NAM	Z008E0042	81.0931	3	2	5	3
NAM	Z008E0043	76.5149	5	5	6	3
NAM	Z008E0044	79.4095	5	4	7	3
NAM	Z008E0045	82.8372	3	3	6	4
NAM	Z008E0046	78.8403	3	2	6	4
NAM	Z008E0047	76.7329	7	3	6	3
NAM	Z008E0048	79.2037	5	4	6	3
NAM	Z008E0049	80.9478	2	3	6	3
NAM	Z008E0050	86.3044	3	2	5	3
NAM	Z008E0051	79.676	2	4	5	5
NAM	Z008E0052	80.0757	3	5	7	4
NAM	Z008E0053	79.6397	3	2	5	3
NAM	Z008E0054	83.1279	3	3	6	3
NAM	Z008E0056	80.2211	3	3	5	4
NAM	Z008E0057	79.567	3	2	6	3
NAM	Z008E0058	79.6397	3	4	6	4
NAM	Z008E0059	76.9018	5	6	6	3
NAM	Z008E0060	77.8229	7	4	6	3
NAM	Z008E0061	81.1658	2	3	4	3
NAM	Z008E0062	81.9651	2	3	5	3
NAM	Z008E0063	77.0236	5	4	6	3
NAM	Z008E0064	78.3316	5	3	6	3
NAM	Z008E0065	78.695	3	3	6	2
NAM	Z008E0066	79.4944	3	4	7	2
NAM	Z008E0067	80.1799	3	4	7	2
NAM	Z008E0068	80.1484	3	1	6	3
NAM	Z008E0069	79.349	5	4	6	4
NAM	Z008E0070	80.0031	5	3	6	4
NAM	Z008E0071	82.0057	5	6	6	3
NAM	Z008E0072	78.7677	3	3	5	3
NAM	Z008E0073	80.0757	3	4	6	3
NAM	Z008E0074	80.7842	3	5	7	3
NAM	Z008E0075	82.4738	3	3	7	3
NAM	Z008E0076	78.695	3	3	6	3
NAM	Z008E0077	83.5628	2	2	6	2
NAM	Z008E0078	80.8751	2	2	6	2
NAM	Z008E0079	77.5323	5	6	7	4
NAM	Z008E0080	79.9304	3	5	6	3
NAM	Z008E0081	80.6571	3	2	5	2
NAM	Z008E0082	80.4391	5	3	5	2
NAM	Z008E0083	78.8403	5	5	6	4
NAM	Z008E0084	80.2937	3	2	5	4
NAM	Z008E0085	80.9478	3	2	4	5
NAM	Z008E0086	79.4944	5	2	6	2
NAM	Z008E0087	79.349	5	5	6	3
NAM	Z008E0088	78.477	7	5	6	3
NAM	Z008E0090	79.7124	3	3	6	3
NAM	Z008E0091	81.3004	3	2	6	3
NAM	Z008E0092	80.3664	2	1	3	3
NAM	Z008E0093	81.8198	2	9	6	3
NAM	Z008E0094	77.8229	7	8	7	3
NAM	Z008E0095	80.1148	5	7	7	3
NAM	Z008E0096	78.1863	3	4	6	3
NAM	Z008E0097	81.7471	3	3	5	3
NAM	Z008E0098	82.1832	3	4	5	3
NAM	Z008E0100	78.1136	2	5	6	2
NAM	Z008E0101	81.1658	3	3	6	4
NAM	Z008E0102	81.2281	5	2	5	4
NAM	Z008E0103	80.2937	3	7	6	3
NAM	Z008E0104	83.4186	3	2	5	2
NAM	Z008E0105	86.0579	3	3	6	2
NAM	Z008E0106	75.7155	5	9	7	2
NAM	Z008E0107	81.1658	7	2	5	2
NAM	Z008E0108	80.0757	3	2	5	2
NAM	Z008E0109	85.0697	3	2	6	4
NAM	Z008E0110	81.6956	3	2	5	2
NAM	Z008E0111	82.2408	7	2	6	2
NAM	Z008E0112	80.5117	3	3	6	2
NAM	Z008E0113	78.4853	3	1	5	2
NAM	Z008E0114	77.3506	3	2	6	2
NAM	Z008E0115	78.3316	2	2	5	2
NAM	Z008E0116	79.0278	5	3	6	2
NAM	Z008E0117	83.1279	5	4	6	2
NAM	Z008E0118	82.7109	3	3	3	3
NAM	Z008E0119	80.5844	3	2	4	3
NAM	Z008E0120	80.2211	3	4	5	3
NAM	Z008E0121	79.9304	3	3	5	2
NAM	Z008E0122	82.0378	3	3	5	2
NAM	Z008E0123	79.349	5	4	5	2
NAM	Z008E0125	82.2558	3	3	5	5
NAM	Z008E0126	79.0583	7	4	5	2
NAM	Z008E0127	76.2242	5	2	6	2
NAM	Z008E0128	79.2037	5	1	6	2
NAM	Z008E0129	84.1999	3	5	5	2
NAM	Z008E0130	80.5117	2	2	5	2
NAM	Z008E0131	82.8372	3	2	6	2
NAM	Z008E0132	83.2595	5	6	6	2
NAM	Z008E0133	76.5149	5	3	6	2
NAM	Z008E0134	78.1863	5	6	6	2
NAM	Z008E0135	84.0153	3	2	5	2
NAM	Z008E0136	81.4565	3	1	4	2
NAM	Z008E0137	79.567	3	2	4	2
NAM	Z008E0139	78.1374	2	3	4	2
NAM	Z008E0140	83.7953	3	2	4	2
NAM	Z008E0141	76.5876	5	7	7	2
NAM	Z008E0142	78.695	5	7	6	2
NAM	Z008E0143	78.695	3	2	5	2
NAM	Z008E0144	83.5639	3	2	5	2
NAM	Z008E0145	78.6223	3	3	6	4
NAM	Z008E0146	81.5291	3	3	5	2
NAM	Z008E0147	85.4537	3	6	5	2
NAM	Z008E0148	83.6591	5	7	6	2
NAM	Z008E0149	82.5542	3	4	5	3
NAM	Z008E0150	77.8956	3	3	6	5
NAM	Z008E0151	82.7075	3	3	6	2
NAM	Z008E0152	82.5542	5	4	6	2
NAM	Z008E0153	82.0135	3	2	5	2
NAM	Z008E0154	79.785	3	2	5	3
NAM	Z008E0155	80.7298	3	3	6	2
NAM	Z008E0156	80.2937	3	3	7	2
NAM	Z008E0157	79.4217	5	2	6	2
NAM	Z008E0158	82.0918	3	2	6	2
NAM	Z008E0159	79.8577	5	6	7	2
NAM	Z008E0160	82.7645	3	3	7	2
NAM	Z008E0161	81.6745	3	2	6	2
NAM	Z008E0162	85.6713	3	2	5	3
NAM	Z008E0163	83.0624	5	2	5	2
NAM	Z008E0164	80.0844	9	4	7	2
NAM	Z008E0165	79.3008	5	2	6	2
NAM	Z008E0166	79.4583	3	2	6	2
NAM	Z008E0167	77.8118	3	2	6	2
NAM	Z008E0168	82.4423	3	2	6	2
NAM	Z008E0169	82.5465	3	3	7	2
NAM	Z008E0170	79.4575	3	2	5	2
NAM	Z008E0171	81.3787	5	3	6	2
NAM	Z008E0172	83.7092	3	2	6	2
NAM	Z008E0173	81.8198	5	2	6	4
NAM	Z008E0175	82.5465	2	2	5	2
NAM	Z008E0176	81.6983	2	2	5	2
NAM	Z008E0177	79.6547	3	2	6	2
NAM	Z008E0178	76.7931	3	5	6	2
NAM	Z008E0179	82.1105	3	2	5	2
NAM	Z008E0180	80.9478	3	3	6	3
NAM	Z008E0181	78.7143	3	2	6	2
NAM	Z008E0182	80.4763	5	2	6	4
NAM	Z008E0183	76.9509	3	5	7	3
NAM	Z008E0184	78.0469	3	3	6	2
NAM	Z008E0185	78.9857	5	6	7	5
NAM	Z008E0187	77.8956	3	2	5	2
NAM	Z008E0188	83.6513	5	5	6	2
NAM	Z008E0189	79.131	3	2	6	5
NAM	Z008E0190	76.6602	3	3	6	2
NAM	Z008E0191	80.3664	3	3	5	3
NAM	Z008E0192	87.3267	3	3	6	4
NAM	Z008E0193	78.259	3		5	2
NAM	Z008E0194	83.4912	3	2	6	4
NAM	Z008E0195	81.8198	3	5	6	2
NAM	Z008E0196	77.7503	3	4	6	3
NAM	Z008E0197	81.4565	5	3	7	4
NAM	Z008E0198	81.9288	5	5	6	2
NAM	Z008E0199	77.8956	3	2	6	2
NAM	Z008E0200	81.4565	3	3	6	2
NAM	Z009E0001	79.8175	3	1	5	2		3
NAM	Z009E0002	81.8925	2	1	5	2		3
NAM	Z009E0003	77.7017	5	7	7	4
NAM	Z009E0004	78.477	2	4	6	3
NAM	Z009E0005	78.8403	2	3	6	2
NAM	Z009E0007	79.0991	3	4	8	5
NAM	Z009E0008	77.1689	5	3	6	5
NAM	Z009E0009	77.0962	3	6	7	8
NAM	Z009E0010	76.8056	3	3	6	3
NAM	Z009E0012	76.6602	3	3	6	3
NAM	Z009E0013	78.913	3	3	6	4
NAM	Z009E0014	76.6602	5	7	7	4
NAM	Z009E0015	77.3143	3	3	6	2		2.5
NAM	Z009E0016	75.4975	3	4	6	2
NAM	Z009E0017	75.8608	5	3	6	2		2
NAM	Z009E0018	77.0236	5	2	7	2		2
NAM	Z009E0019	72.736	3	6	6	3
NAM	Z009E0020	77.5323	3	6	7	4
NAM	Z009E0021	77.4596	3	7	7	2		3
NAM	Z009E0022	77.2416	3	3	6	3
NAM	Z009E0023	75.4975	3	3	6	4
NAM	Z009E0025	75.6428	5	5	7	6
NAM	Z009E0026	78.7677	3	7	7	3
NAM	Z009E0027	76.2242	5	5	7	2
NAM	Z009E0028	74.3348	3	3	6	2		2
NAM	Z009E0029	79.349	2	5	6	2
NAM	Z009E0030	76.918	2	4	6	3
NAM	Z009E0031	77.1689	2	5	7	2
NAM	Z009E0032	75.9335	2	3	6	2
NAM	Z009E0033	76.2242	3	3	7	4
NAM	Z009E0034	78.259	3	5	6	4
NAM	Z009E0035	74.8435	3	6	8	4
NAM	Z009E0036	78.6223	5	5	7	3
NAM	Z009E0037	80.6571	5	5	7	2
NAM	Z009E0038	75.7882	5	3	6	4
NAM	Z009E0039	75.7873	5		6	5
NAM	Z009E0040	77.2416	5	3	7	4
NAM	Z009E0041	74.6454	3	5	6	4
NAM	Z009E0042	77.6049	2	4	6	4
NAM	Z009E0043	77.5323	3	4	6	3
NAM	Z009E0044	78.477	2	2	5	4
NAM	Z009E0045	78.5475	2	2	6	4
NAM	Z009E0047	77.1689	5	7	7	7		5
NAM	Z009E0048	79.9304	3	4	7	5
NAM	Z009E0049	72.9153	3	2	6	4
NAM	Z009E0050	79.9304	3	3	6	3
NAM	Z009E0051	79.0583	3	2	4	2
NAM	Z009E0052	79.0339	5	5	8	3
NAM	Z009E0053	75.0615	3	3	7	2
NAM	Z009E0054	81.3111	3	3	6	3
NAM	Z009E0055	77.0282	5	2	6	2
NAM	Z009E0056	77.0282	3	3	6	3
NAM	Z009E0057	77.1849	3	3	6	2
NAM	Z009E0058	77.42	5	5	6	2
NAM	Z009E0059	74.8435	5	8	8	2
NAM	Z009E0061	77.1923	5	6	7	6		5.5
NAM	Z009E0063	75.1341	5	7	7	5
NAM	Z009E0064	77.6776	5	7	7	4
NAM	Z009E0065	78.477	5	3	7	2
NAM	Z009E0066	80.3664	5	7	6	4
NAM	Z009E0067	83.1279	3	2	5	2
NAM	Z009E0068	74.2621	5	9	7	5
NAM	Z009E0069	77.7503	5	3	6	2
NAM	Z009E0070	79.567	5	3	7	2
NAM	Z009E0071	77.0962	5	4	6	3
NAM	Z009E0072	75.0615	5	2	6	2
NAM	Z009E0074	76.9964	5	4	6	5
NAM	Z009E0075	78.7677	5	5	7	3
NAM	Z009E0076	77.2315	5	3	6	3
NAM	Z009E0078	80.5117	3	4	6	4
NAM	Z009E0079	75.5702	5	9	8	6
NAM	Z009E0080	78.5496	5	4	6	2
NAM	Z009E0082	77.1689	5	2	7	2
NAM	Z009E0083	76.1515	5	2	6	2
NAM	Z009E0084	76.7329	5	3	6	3
NAM	Z009E0085	73.8988	3	2	6	4
NAM	Z009E0086	76.8782	3	4	6	3
NAM	Z009E0087	77.3098	3	3	6	3
NAM	Z009E0088	78.3907	3	4	6	5
NAM	Z009E0089	77.5962	3	6	6	4
NAM	Z009E0090	76.0789	3	5	7	2
NAM	Z009E0091	80.5167	3	6	8	2
NAM	Z009E0092	78.5496	3	8	8	4
NAM	Z009E0093	76.2242	2	4	6	4
NAM	Z009E0094	74.5528	5	3	7	3
NAM	Z009E0095	74.0441	3	4	7	2
NAM	Z009E0096	76.5149	3	4	6	2
NAM	Z009E0097	77.0962	2	4	6	2
NAM	Z009E0098	75.6428	3	3	6	3
NAM	Z009E0099	75.1341	3	4	6	3
NAM	Z009E0100	78.3316	3	5	5	3
NAM	Z009E0101	77.8956	3	6	6	3
NAM	Z009E0102	76.4422	3	9	8	2
NAM	Z009E0103	78.913	5	3	6	2
NAM	Z009E0104	82.6192	5	7	6	3
NAM	Z009E0106	78.1136	3	3	6	4
NAM	Z009E0107	78.1719	5	8	7	3
NAM	Z009E0108	80.0757	5	4	7	2
NAM	Z009E0109	78.7677	5	3	6	3
NAM	Z009E0110	77.5467	3	4	7	4
NAM	Z009E0111	79.4944	3	3	7	3
NAM	Z009E0112	76.7613	3	3	6	2
NAM	Z009E0113	78.5102	3	5	8	2
NAM	Z009E0114	78.7453	3		6	2
NAM	Z009E0115	77.9617	3	4	7	3
NAM	Z009E0116	77.3143	3	6	7	3
NAM	Z009E0117	78.6223	3	3	6	3
NAM	Z009E0118	75.6657	3	3	5	4
NAM	Z009E0120	75.9335	3	5	6	5
NAM	Z009E0121	77.5323	5	7	7	5
NAM	Z009E0122	79.5041	3	5	7	3
NAM	Z009E0123	77.7503	3	6	6	4
NAM	Z009E0124	73.8261	5	6	8	4
NAM	Z009E0125	76.4309	3		7	7		6
NAM	Z009E0126	81.8799	3		6	3
NAM	Z009E0127	78.7598	3		7	3
NAM	Z009E0128	75.5323	3		8	4
NAM	Z009E0129	74.4753	5		7	3
NAM	Z009E0130	79.0588	2		5	2
NAM	Z009E0131	80.7593	3		6	4
NAM	Z009E0132	71.9367	3	3	6	3
NAM	Z009E0133	76.6046	3	6	8	3
NAM	Z009E0134	76.5876	3	7	9	5
NAM	Z009E0135	75.7882	3	4	6	3
NAM	Z009E0136	76.9509	3	3	6	5
NAM	Z009E0137	78.6421	5	5	7	3
NAM	Z009E0138	74.8435	3	3	7	4
NAM	Z009E0139	76.0062	3	4	7	4
NAM	Z009E0140	79.269	3	3	7	3
NAM	Z009E0141	81.7471	3	3	6	5
NAM	Z009E0142	78.695	5	3	6	3
NAM	Z009E0143	76.7329	5	5	9	2
NAM	Z009E0144	78.0935	3	3	6	2
NAM	Z009E0145	76.0789	3	3	6	3
NAM	Z009E0146	77.6551	3	2	6	2
NAM	Z009E0147	74.9161	3	7	8	3
NAM	Z009E0149	75.1341	3	4	6	3
NAM	Z009E0150	74.2854	3	3	7	3
NAM	Z009E0151	76.5149	5	7	7	4
NAM	Z009E0152	76.0789	3	7	6	4
NAM	Z009E0153	76.2066	3	5	7	3
NAM	Z009E0154	76.9509	3	4	7	3
NAM	Z009E0155	74.1168	5	2	6	3
NAM	Z009E0156	76.7329	3	3	6	3
NAM	Z009E0157	78.6223	3	3	6	3
NAM	Z009E0158	81.8457	3	5	6	4
NAM	Z009E0159	78.041	3	3	7	5
NAM	Z009E0160	72.8748	3	3	7	3
NAM	Z009E0161	79.2763	2	3	7	4
NAM	Z009E0162	77.3869	3	2	6	3
NAM	Z009E0163	78.695	3	8	7	4
NAM	Z009E0164	75.7155	3	4	6	3
NAM	Z009E0165	76.9509	3	4	6	5
NAM	Z009E0166	74.9888	5	3	7	3
NAM	Z009E0167	76.1515	3	3	6	4
NAM	Z009E0168	76.2992	3	6	7	5
NAM	Z009E0169	78.259	3	3	6	4
NAM	Z009E0170	78.4388	3	2	6	5
NAM	Z009E0171	75.5702	3	3	7	3
NAM	Z009E0173	74.2854	3	5	7	5
NAM	Z009E0174	77.9686	3	2	7	2
NAM	Z009E0176	77.4984	5	4	8	2
NAM	Z009E0177	78.259	3	3	7	2
NAM	Z009E0178	74.3348	5	9	8	7		3
NAM	Z009E0179	77.6233	5	3	7	4
NAM	Z009E0180	80.6571	5	3	5	3
NAM	Z009E0181	77.8902	3	7	8	3
NAM	Z009E0182	80.8751	3	4	5	7		4
NAM	Z009E0183	76.8056	3	2	6	3
NAM	Z009E0184	77.2633	3	4	5	3
NAM	Z009E0185	76.7931	3	7	7	6
NAM	Z009E0186	79.4575	5	4	6	5
NAM	Z009E0187	76.0062	5	5	6	4
NAM	Z009E0190	75.2795	3	6	7	5
NAM	Z009E0191	80.0757	3	2	5	3
NAM	Z009E0192	80.3664	3	6	7	3
NAM	Z009E0194	76.9509	5	7	6	2
NAM	Z009E0196	78.5496	3	9	8	2
NAM	Z009E0197	78.259	3	4	7	4
NAM	Z009E0198	74.5205	3	3	7	2
NAM	Z009E0199	74.1168	3	4	7	4
NAM	Z009E0200	79.2037	3	2	5	3
NAM	Z010E0001	74.1334	7	5	9	8
NAM	Z010E0002	72.3363	7	9	9	7	9	6
NAM	Z010E0003	73.4991	7	5	7	7	7	6.5
NAM	Z010E0006	71.8897	5	7	8	7	8	8
NAM	Z010E0007	69.8656	7	9	9	7	9	9
NAM	Z010E0008	72.409	7	9	9	7	9	6
NAM	Z010E0009	71.3916	7	8	9	6	8.5	7
NAM	Z010E0010	71.1009	7	9	9	7	9	7.5
NAM	Z010E0012	73.7897	7	7	7	5	6	6
NAM	Z010E0013	70.5196	7	6	6	6	6.5	6
NAM	Z010E0014	71.755	7	8	7	5	5.5
NAM	Z010E0015	72.0457	7	9	8	6	8	6.5
NAM	Z010E0016	70.6649	9	7	7	8	8	7
NAM	Z010E0017	73.2084	9	9	7	8	8	7.5
NAM	Z010E0019	73.5717	7	9	7	7	8	7
NAM	Z010E0020	70.8103	7	9	7	7	7.5	6
NAM	Z010E0021	71.7359	7	9	6	6	6	6
NAM	Z010E0022	71.973	5	8	7	7	6.5	7.5
NAM	Z010E0023	73.1173	7	9	7	9	8	9
NAM	Z010E0024	72.3363	7	7	6	8	5.5	7
NAM	Z010E0026	71.0283	7	6	6	6	7	7
NAM	Z010E0027	68.7028	7	9	8	7	6.5	6.5
NAM	Z010E0028	70.8829	7	9	9	7
NAM	Z010E0030	71.6823	5	9	9	7	9	7.5
NAM	Z010E0031	72.7724	7	7	8	6	9
NAM	Z010E0032	70.533	7	9	9	8	9	8
NAM	Z010E0033	69.9382	7	9	9	8	9	7
NAM	Z010E0034	71.537	7	9	9	9	9	8.5
NAM	Z010E0035	72.7724	7	9	9	8	8.5	8.5
NAM	Z010E0036	71.8169	7	9	9	9	9	8.5
NAM	Z010E0038	71.7386	7	9	9	6	9	6
NAM	Z010E0039	70.5631	7	9	8	6	8	6
NAM	Z010E0040	70.4469	7	9	9	7	9	5.5
NAM	Z010E0041	70.6649	5	6	8	5	8	5
NAM	Z010E0042	70.4469	7	8	8	6	8	5
NAM	Z010E0043	71.755	7	7	7	6	7.5	5
NAM	Z010E0044	74.9525	7	8	7	7	7	5
NAM	Z010E0045	72.9177	7	9	9	8	9	8
NAM	Z010E0046	71.0283	7	9	9	7	9	6
NAM	Z010E0047	71.973	7	8	7	6
NAM	Z010E0048	71.6096	7	9	9	9
NAM	Z010E0049	69.3569	7	9	9	7	9	6.5
NAM	Z010E0050	74.3711	7	9	8	7	9	6.5
NAM	Z010E0051	75.8245	7	4	6	6	6	6.5
NAM	Z010E0053	76.0425	7	7	6	7	7	6
NAM	Z010E0054	75.2432	7	9	8	8
NAM	Z010E0056	73.2084	5	9	8	8	8.5	7.5
NAM	Z010E0057	75.2432	7	7	7	7	7.5	7
NAM	Z010E0058	70.9556	7	8	8	8	8	7
NAM	Z010E0059	71.1736	7	9	8	7	8.5	6.5
NAM	Z010E0060	71.3916	7	9	8	8	8	7.5
NAM	Z010E0061	74.4438	7	8	6	7	7	6.5
NAM	Z010E0062	69.2842	7	9	8	8	9	7
NAM	Z010E0063	67.7581	7	7	6	6	7.5	4
NAM	Z010E0064	76.4059	5	8	8	5	7.5	4
NAM	Z010E0065	72.191	7	9	9	7	8.5	5.5
NAM	Z010E0066	71.1736	7	9	9	8	8.5	7.5
NAM	Z010E0067	75.6065	7	9	8	6	7	5
NAM	Z010E0068	73.8544	7	9	9	8	8	8
NAM	Z010E0069	71.6096	7	9	8	7	7.5	6.5
NAM	Z010E0070	70.4469	7	9	9	9	9	8
NAM	Z010E0071	74.5164	7	9	6	8	7	7.5
NAM	Z010E0072	73.7171	7	9	8	6	7	4
NAM	Z010E0073	71.755	7	9	8	5	7.5	5
NAM	Z010E0074	72.627	7	9	9	7
NAM	Z010E0075	69.7202	7	9	8	7	9	4.5
NAM	Z010E0076	69.3569	7	9	9	9	8.5	8
NAM	Z010E0077	69.1389	7	9	9	9	8.5	7
NAM	Z010E0078	72.5544	7	7	8	8	7	7.5
NAM	Z010E0079	70.9556	7	9	9	7	8.5	7
NAM	Z010E0080	71.4643	7	9	9	7	8.5	7
NAM	Z010E0081	71.4734	7	9	8	7	9	7
NAM	Z010E0082	70.1562	7	9	9	8
NAM	Z010E0083	73.1357	5	8	7	6	6	5.5
NAM	Z010E0084	74.1199	7	8	8	7	7.5	6
NAM	Z010E0085	71.755	7	8	8	8	7	7.5
NAM	Z010E0086	70.8829	7	9	7	6	8.5	5.5
NAM	Z010E0087	71.2463	7	9	7	7	7	6.5
NAM	Z010E0089	75.0978	7	7	8	8	8.5	7
NAM	Z010E0090	72.0457	7	8	9	7	8	7
NAM	Z010E0094	71.8652	7	9	9	8	9	7.5
NAM	Z010E0095	75.7518	7	9	9	7	9	6.5
NAM	Z010E0096	74.6618	9	8	8	7	9	5
NAM	Z010E0097	74.2984	3	7	6	7	8
NAM	Z010E0098	73.2811	7	6	6	8	9	7
NAM	Z010E0100	72.4817	7	8	8	5	7.5	6
NAM	Z010E0101	73.7897	7	9	9	8	9	7
NAM	Z010E0103	74.6432	7	9	8	7	7.5	6
NAM	Z010E0104	73.3537	7	8	7	8	9	8
NAM	Z010E0105	71.7085	5	8	8	6
NAM	Z010E0107	68.3563	7	9	9	9	9	7
NAM	Z010E0108	69.5374	7		7	7	9	6.5
NAM	Z010E0109	71.2463	7	8	9	9	9	6.5
NAM	Z010E0110	75.0251	7	5	7	9	8	7
NAM	Z010E0111	73.2447	7	8	8	7	8	7
NAM	Z010E0112	73.2084	7	8	8	8	8.5	8
NAM	Z010E0113	70.948	5		9	9	9	6.5
NAM	Z010E0114	70.0836	7	7	6	5	7.5	5.5
NAM	Z010E0115	70.8078	7	7	9	9	8	9
NAM	Z010E0116	72.9904	7	9	8	7	9	7
NAM	Z010E0117	69.7929	7	8	7	6	8.5	6
NAM	Z010E0118	72.0457	7	9	8	5	8.5	5.5
NAM	Z010E0119	70.3742	7	9	9	8	9	5.5
NAM	Z010E0120	74.7345	9	7	8	8	9	4.5
NAM	Z010E0122	71.9003	7	9	9	6	9	5
NAM	Z010E0126	75.6065	7	5	8	6	8	6
NAM	Z010E0128	73.3537	7	8	8	7	7	5
NAM	Z010E0129	74.1531	7	9	8	9	9	9
NAM	Z010E0130	73.9351	7	8	7	7	7	7
NAM	Z010E0131	73.8624	7	7	6	8
NAM	Z010E0132	68.3395	7	9	9	7	8.5	7
NAM	Z010E0133	74.5164	7	9	9	6	9	6.5
NAM	Z010E0135	73.4991	7	6	9	7	7.5	6.5
NAM	Z010E0137	73.5717	7	9	9	7	9	6.5
NAM	Z010E0138	72.5937	7	9	8	8	8	8
NAM	Z010E0139	69.7725	5		8	7	9	6.5
NAM	Z010E0140	72.0457	5	8	7	7	7.5	7.5
NAM	Z010E0142	73.8624	5	6	6	9	7	8
NAM	Z010E0144	72.627	5	9	6	6	7	7
NAM	Z010E0145	72.2637	5	8	7	6	8	5.5
NAM	Z010E0146	72.4817	3	6	6	6	5.5	7
NAM	Z010E0147	73.5717	7	9	8	9
NAM	Z010E0149	71.5338	7	9	9	9	9	8.5
NAM	Z010E0151	72.2637	7	8	8	7	9	5.5
NAM	Z010E0153	72.0457	7	9	9	9
NAM	Z010E0154	75.3158	7	7	7	7	7	7
NAM	Z010E0155	70.4469	7	9	7	8	9	8
NAM	Z010E0156	74.0078	7	7	8	8	6.5	6
NAM	Z010E0157	69.5749	7	9	8	9	8	9
NAM	Z010E0160	71.537	7	9	8	9	9	9
NAM	Z010E0161	72.3363	7	8	8	7	9	6.5
NAM	Z010E0162	74.7345	7	8	6	7	6	7
NAM	Z010E0163	70.6035	7	9	8	7	9	6.5
NAM	Z010E0164	76.3924	7	8	7	6	9	6
NAM	Z010E0165	71.319	7	9	9	7	8.5	6
NAM	Z010E0166	72.3363	7	9	8	7	8	6
NAM	Z010E0167	72.3363	5	9	9	9	7.5	9
NAM	Z010E0170	74.9525	5	6	6	8	6.5	7.5
NAM	Z010E0172	72.9904	7	7	8	8	7.5	7.5
NAM	Z010E0173	71.537	7	9	8	8	8.5	8
NAM	Z010E0175	73.2811	7	6	7	6	7	5
NAM	Z010E0176	71.1009	7	6	7	6	6	5
NAM	Z010E0178	75.8972	7	8	9	8	7.5	5
NAM	Z010E0179	72.191	7	9	9	7	9	8
NAM	Z010E0180	72.5544	7	9	9	6	9	5.5
NAM	Z010E0181	73.4991	7	8	8	5	7	5.5
NAM	Z010E0182	68.1215	7	9	8	9	8.5	9
NAM	Z010E0184	71.3916	7	9	9	7	9	7.5
NAM	Z010E0185	71.1736	7	9	8	7	8	6
NAM	Z010E0186	71.973	7	6	7	7	6	6
NAM	Z010E0187	70.3742	5	7	6	6	8	6.5
NAM	Z010E0188	74.9525	7	5	6	6	7.5	6.5
NAM	Z010E0189	70.8696	7		8	7	9	6.5
NAM	Z010E0190	72.0457	7	7	7	8	8.5	7
NAM	Z010E0191	76.2605	7	6	6	8	7.5	7.5
NAM	Z010E0193	72.627	7	6	7	5	8.5	4.5
NAM	Z010E0194	72.1183	7	7	6	7	6	6.5
NAM	Z010E0195	69.0662	7	9	9	7	9	7.5
NAM	Z010E0196	71.6823	7	9	9	8	9	7
NAM	Z010E0197	72.845	7	8	7	7	9	6
NAM	Z010E0198	72.9904	7	7	7	7	6.5	6.5
NAM	Z010E0200	74.2984	7	9	9	9	9	8
NAM	Z011E0001	70.4847	7	9	8	8
NAM	Z011E0005	70.1394	5	5	5	4
NAM	Z011E0006	68.7499	7	9		8
NAM	Z011E0009	69.1389	7	9	8	8
NAM	Z011E0010	67.6364	7	7	7	8
NAM	Z011E0012	68.5575	7	6	6	5
NAM	Z011E0017	69.1991	5	6	6	4
NAM	Z011E0018	68.6505	7	6	6	8
NAM	Z011E0019	66.1253	3	6	6	7
NAM	Z011E0021	67.1697	5	5	7	7
NAM	Z011E0023	70.7495	7	6	7	6
NAM	Z011E0024	70.7238	7	9		5
NAM	Z011E0025	70.2496	7	9	8	4
NAM	Z011E0026	70.4469	5	5	6	4
NAM	Z011E0027	69.0577	5		6	8
NAM	Z011E0028	69.6529	7	9		8
NAM	Z011E0029	68.6302	7	5	7	9
NAM	Z011E0030	68.4538	5	5	9	8
NAM	Z011E0031	69.4754	5		9	7
NAM	Z011E0033	69.597	5	9		6
NAM	Z011E0035	73.4308	7	5	6	4
NAM	Z011E0036	67.6406	7	9		7
NAM	Z011E0037	70.3742	5	7	7	8
NAM	Z011E0038	68.964	7	9	6	9
NAM	Z011E0039	68.8877	5	9		6
NAM	Z011E0041	69.8992	7	9		8
NAM	Z011E0042	70.2289	5	7	7	6
NAM	Z011E0043	69.865	5	9		9
NAM	Z011E0044	72.5768	7	9		9
NAM	Z011E0045	69.7476	5	9	7	8
NAM	Z011E0046	69.823	7	9	7	7
NAM	Z011E0047	71.0283	5	5	6	5
NAM	Z011E0048	72.4825	7	5	6	5
NAM	Z011E0049	69.6062	7		8	8
NAM	Z011E0051	72.2812	5	6		6
NAM	Z011E0052	69.8656	7	7	6	7
NAM	Z011E0053	69.4699	7			7
NAM	Z011E0054	71.8953	7	9	7	7
NAM	Z011E0055	68.0236	7	9	8	7
NAM	Z011E0056	67.4831	7	9	8	8
NAM	Z011E0058	66.3802	7	9	8	9
NAM	Z011E0059	74.4438	7	7	6	7
NAM	Z011E0063	68.1803	7	7	7	7
NAM	Z011E0068	71.9435	7	8		4
NAM	Z011E0069	70.0781	7	9		5
NAM	Z011E0070	73.3537	7	7	6	5
NAM	Z011E0071	71.9003	7	7	6	6
NAM	Z011E0072	69.7621	7	6	5	7
NAM	Z011E0073	71.5737	7	9		7
NAM	Z011E0074	69.5909	7	9	7	7
NAM	Z011E0075	69.8341	7	9		6
NAM	Z011E0076	70.8166	7	9	8	7
NAM	Z011E0077	69.3074	7	9	9	8
NAM	Z011E0078	67.8308	5	6	6	9
NAM	Z011E0079	69.9322	5	6	6	5
NAM	Z011E0080	68.8659	7	9	7	6
NAM	Z011E0082	69.3978	7	9		7
NAM	Z011E0083	68.1941	7	9	6	6
NAM	Z011E0084	68.1215	7	9	6	7
NAM	Z011E0086	65.7044	7	8	7	7
NAM	Z011E0089	68.1215	7	9	9	7
NAM	Z011E0090	67.9035	7	9	8	6
NAM	Z011E0092	68.5721	7	9	7	7
NAM	Z011E0093	73.3773	7	9	7	7
NAM	Z011E0094	72.4325	5	9	8	7
NAM	Z011E0095	71.6602	7	9	8	6
NAM	Z011E0096	68.0994	7	6		7
NAM	Z011E0097	71.9003	7	7	7	7
NAM	Z011E0098	68.9208	7	6	6	7
NAM	Z011E0099	69.0423	5	9	7	8
NAM	Z011E0100	69.1216	7	5		7
NAM	Z011E0101	70.2289	7	8	6	8
NAM	Z011E0102	66.4066	7	7	8	7
NAM	Z011E0104	67.0832	7	9	9	7
NAM	Z011E0105	67.0913	7	7		6
NAM	Z011E0106	69.1082	5	7		7
NAM	Z011E0108	68.7306	5	5		6
NAM	Z011E0109	70.6096	3	6	7	5
NAM	Z011E0111	66.6424	7	9		6
NAM	Z011E0112	70.4094	7	9	6	6
NAM	Z011E0113	69.826	7	9	7	8
NAM	Z011E0115	67.8206	7	9		9
NAM	Z011E0117	67.8669	7	8	7	8
NAM	Z011E0118	70.7376	7	9	7	7
NAM	Z011E0120	67.475	7	5	6	7
NAM	Z011E0121	70.7664	7	9	7	6
NAM	Z011E0122	69.4342	7	9	7	8
NAM	Z011E0123	72.7139	7	9	7	7
NAM	Z011E0124	74.0078	7	9	6	5
NAM	Z011E0125	67.6318	7	9	8	7
NAM	Z011E0126	67.6347	7	9		7
NAM	Z011E0127	68.3775	7	9		7
NAM	Z011E0129	71.2463	7	7	7	5
NAM	Z011E0130	69.8712	7	9	6	6
NAM	Z011E0131	67.5852	7	9	7	5
NAM	Z011E0132	70.7968	7	9	7	7
NAM	Z011E0134	66.073	7	9	7	9
NAM	Z011E0135	69.0423	5	9	7	6
NAM	Z011E0136	67.2791	5	7	6	7
NAM	Z011E0138	71.2463	7	9	7	9
NAM	Z011E0141	70.7376	7	9	7	9
NAM	Z011E0143	71.3933	7	8	7	8
NAM	Z011E0144	68.5721	7	9	8	9
NAM	Z011E0145	68.5472	7	9	8	9
NAM	Z011E0146	66.5954	7	9	8	7
NAM	Z011E0147	70.5923	7	9	8	9
NAM	Z011E0148	68.1912	7		8	5
NAM	Z011E0149	71.8474	7	9	6	4
NAM	Z011E0150	66.5347	7	9	7	9
NAM	Z011E0151	71.319	7	9	8	5
NAM	Z011E0152	65.7761	7	9		8
NAM	Z011E0153	71.3149	7	9	7	8
NAM	Z011E0154	68.964	7	5	6	7
NAM	Z011E0155	70.3016	5	9	7	6
NAM	Z011E0156	70.1562	7	7	6	7
NAM	Z011E0158	72.191	7	9	7	6
NAM	Z011E0160	66.9265	7	9	8	8
NAM	Z011E0163	70.8433	7	9		8
NAM	Z011E0164	69.4342	7	9	8	9
NAM	Z011E0165	74.763	7	9	7	8
NAM	Z011E0166	68.9174	7	8	7	7
NAM	Z011E0167	67.9469	7	9	7	9
NAM	Z011E0168	71.9033	7	9		7
NAM	Z011E0169	73.8418	7	9	8	8
NAM	Z011E0170	69.6475	7	9	7	7
NAM	Z011E0171	75.47	7	6	6	6
NAM	Z011E0172	70.2367	7	9	7	9
NAM	Z011E0173	74.0804	7	7	7	6
NAM	Z011E0174	68.0374	7	9	8	8
NAM	Z011E0176	66.7054	7	9	8	7
NAM	Z011E0177	67.9761	7	6	6	5
NAM	Z011E0177	67.9761	7	6	6	6
NAM	Z011E0178	71.8196	7	7	7	7
NAM	Z011E0182	66.9587	5	9	7	8
NAM	Z011E0183	70.0109	7	9	7	4
NAM	Z011E0184	70.1562	5	8	7	8
NAM	Z011E0185	68.4808	7		6	9
NAM	Z011E0186	65.751	7	8	6	7
NAM	Z011E0187	65.2147	7	9	6	5
NAM	Z011E0188	70.5923	7	7	6	4
NAM	Z011E0189	69.4829	7	6		8
NAM	Z011E0190	70.3016	7	9	7	4
NAM	Z011E0191	70.6726	7	9	7	9
NAM	Z011E0192	70.1562	7	6	6	7
NAM	Z011E0194	67.0832	7	9	7	8
NAM	Z011E0195	71.3149	7	7	6	4
NAM	Z011E0197	70.7376	5	7	7	7
NAM	Z011E0199	70.9653	7	7	7	8
NAM	Z012E0001	73.3381	3	7	7	3
NAM	Z012E0002	73.0267	5	9	8	8
NAM	Z012E0003	74.3337	5	9	7	4
NAM	Z012E0004	78.477	3	3	5	3
NAM	Z012E0005	76.0062	3	5	7	3
NAM	Z012E0006	78.415	3	3	6	2
NAM	Z012E0007	79.4548	3	6	6	3
NAM	Z012E0008	72.0424	3		7	3
NAM	Z012E0009	74.5136	3		6	3
NAM	Z012E0010	79.1906	3	4	7	4
NAM	Z012E0011	77.0236	3	3	6	3
NAM	Z012E0013	74.4801	3	9	8	3
NAM	Z012E0014	74.9888	3	4	7	4
NAM	Z012E0015	75.8608	3	8	8	8
NAM	Z012E0017	74.1168	3	5	7
NAM	Z012E0018	78.8403	3	3	6	3
NAM	Z012E0019	78.8403	7	6	5	3
NAM	Z012E0020	76.3695	2	4	7	4
NAM	Z012E0021	76.1344	2	9	6	3
NAM	Z012E0022	80.6012	2	3	5	3
NAM	Z012E0023	76.51	2	4	6	2
NAM	Z012E0024	77.7503	2	4	6	3
NAM	Z012E0026	74.3348	3	7	8	4
NAM	Z012E0028	78.8403	3	5	7	3
NAM	Z012E0029	78.1136	3	6	7	2
NAM	Z012E0030	76.8782	3	7	8	2
NAM	Z012E0031	76.3944	3		5	2
NAM	Z012E0032	82.6053	3		7	2
NAM	Z012E0033	78.041	3	6	6	3
NAM	Z012E0034	76.2911	3	6	7	3
NAM	Z012E0035	79.131	3	5	7	3
NAM	Z012E0036	77.0962	5	6	7	3
NAM	Z012E0037	79.131	3	3	6	3
NAM	Z012E0038	77.1369	3	6	7	2
NAM	Z012E0039	77.5323	3	6	6	4
NAM	Z012E0040	78.913	5	3	6	3
NAM	Z012E0041	75.4006	5	5	7	2
NAM	Z012E0042	77.6049	2	3	4	2
NAM	Z012E0043	76.2242	2	2	6	2
NAM	Z012E0044	80.0757	2	4	6	2
NAM	Z012E0045	79.7124	3	3	6	4
NAM	Z012E0046	75.1341	5	9	8	2
NAM	Z012E0047	77.5323	5	5	8	5
NAM	Z012E0048	77.1689	3	7	7	3
NAM	Z012E0049	79.4944	3	7	8	2
NAM	Z012E0050	77.2416	3	6	7	4
NAM	Z012E0051	79.4944	2	5	7	2
NAM	Z012E0052	82.9099	2	6	7	2
NAM	Z012E0053	80.4391	3	5	6	2
NAM	Z012E0054	76.4422	3	7	7	2
NAM	Z012E0055	73.3901	3	9	7	3
NAM	Z012E0056	77.1689	3	9	8	2
NAM	Z012E0058	79.6446	3	6	6	2
NAM	Z012E0059	77.4596	3		6	4
NAM	Z012E0061	80.9478	3	6	7	2
NAM	Z012E0062	80.6571	3	9	8	5
NAM	Z012E0063	77.0236	3	5	6	3
NAM	Z012E0064	76.5149	3	5	6	2
NAM	Z012E0065	73.4627	3	3	6	2
NAM	Z012E0066	75.8608	5	3	7	4
NAM	Z012E0067	76.1515	3	8	8	2
NAM	Z012E0068	73.8988	3	9	8	2
NAM	Z012E0069	76.2127	5	8	8	2
NAM	Z012E0070	76.4422	5	6	7	6
NAM	Z012E0071	78.8403	3	2	6	2
NAM	Z012E0072	80.7298	3	5	7	2
NAM	Z012E0073	80.5951	3	4	7	2
NAM	Z012E0074	73.4627	3	8	8	3
NAM	Z012E0075	78.009	3	3	6	2
NAM	Z012E0076	78.0355	3	7	7	2
NAM	Z012E0077	74.1894	3	5	8	5
NAM	Z012E0078	75.2561	3	6	7	3
NAM	Z012E0079	81.1262	3	3	7	2
NAM	Z012E0080	77.8229	5	5	6	2
NAM	Z012E0081	80.9478	5	4	6	4
[truncated: 2,449 more rows]
