# Supplementary material for: Increased experimental conditions and marker densities identified more genetic loci associated with southern and northern leaf blight resistance in maize
Source: Sci Rep. 2018 May 1;8:6848. doi: 10.1038/s41598-018-25304-z (PMC5931595; doi:10.1038/s41598-018-25304-z)
Supplement: Supplementary file 3 — Dataset S2 [file 41598_2018_25304_MOESM3_ESM.xls]

## Sheet: Data S4
Dataset S2. The list of known resistance-implicated in maize based on a literature search and sequence analysis.
Gene ID	Chromosome	Pos.start.V2	Pos.end.V2	Related QTL+	Source*	Gene type or annoation**
GRMZM2G107774	1	25393812	25396306		[1]	remorin gene
GRMZM2G107872	1	25424997	25429223		[http://www.maizegdb.org/]	Zea mays clone 291477 leucine-rich repeat resistance protein mRNA, complete cds.
GRMZM2G050514	1	27977783	27981439		[http://www.maizegdb.org/]	Zea mays glufosinate-resistant glutamine synthetase gene, partial cds.
GRMZM2G136513	1	35132532	35136898	NLB	[2, 3]	CC-NB-LRR
GRMZM2G033519	1	52529800	52541632	NLB	[3]	NB-LRR
GRMZM2G033533	1	52624135	52628655	NLB	[2]	CC-NB-LRR
GRMZM5G896901	1	65763957	65765479		[3]	NB-LRR
GRMZM2G077937	1	97501779	97505008		[3]	NB-LRR
GRMZM2G015684	1	113111758	113112446		[http://www.maizegdb.org/]	Zea mays clone A-RGA5 resistance gene analog-like gene, partial sequence.
GRMZM2G433184	1	124469547	124470613		[http://www.maizegdb.org/]	Zea mays clone 226020 disease resistance response protein 206 mRNA, complete cds.
GRMZM2G406713	1	142723389	142723979		[3]	NB-LRR
GRMZM5G806613	1	155683183	155683640		[http://www.maizegdb.org/]	Zea mays rust resistance protein rp3-1 (rp3-1) gene, complete cds; and truncated rust resistance protein rp3-2t (rp3-2) gene, complete sequence.
GRMZM2G443525	1	164086816	164092155		[2, 3]	CC-NB-LRR
GRMZM2G067028	1	179641676	179643591		[http://www.maizegdb.org/]	Zea mays clone 1374737 glyoxalase/bleomycin resistance protein/dioxygenase mRNA, complete cds.
GRMZM2G461269	1	180332681	180338561		[2, 3]	CC-NB-LRR
GRMZM2G017629	1	184780241	184781875	SLB, NLB	[http://www.maizegdb.org/]	E2118 Zea mays egg cell cDNA library Zea mays cDNA clone 3500 5' similar to disease resistance response protein, mRNA sequence.
GRMZM2G438824	1	184862728	184864092	SLB, NLB	[http://www.maizegdb.org/]	E1754 Zea mays egg cell cDNA library Zea mays cDNA clone 2858 5' similar to disease resistance protein, mRNA sequence.
GRMZM2G322748	1	196691877	196695603		[2, 3]	NB-LRR
GRMZM2G077068	1	221236143	221241717	NLB	[2, 3]	CC-NB-LRR
GRMZM2G318882	1	222543880	222544845	SLB, NLB	[http://www.maizegdb.org/]	Zea mays clone 399152 disease resistance response protein 206 mRNA, complete cds.
GRMZM2G045027	1	225341943	225345923	NLB	[2, 3]	NB-LRR
GRMZM2G150179	1	232526764	232530976		[2, 3]	CC-NB-LRR
GRMZM2G424908	1	294893829	294898750	NLB	[3]	NB-LRR
AC211892.4_FGP002	1	294903374	294907132	NLB	[3]	NB-LRR
AC217358.3_FGP002	1	296909392	296912689		[3]	NB-LRR
GRMZM5G833185	2	128893	129081	NLB	[http://www.maizegdb.org/]	Zea mays clone R-RGA1 resistance gene analogs-like mRNA, partial sequence.
GRMZM2G032602	2	28929571	28933965	SLB	[2, 3]	NB-LRR
GRMZM5G818769	2	89381593	89382248		[http://www.maizegdb.org/]	Zea mays clone A-RGA23 resistance gene analog-like gene, partial sequence.
GRMZM2G450496	2	97109835	97124968		[2, 3]	NB-LRR
GRMZM2G074083	2	109942297	109944221		[http://www.maizegdb.org/]	MRSR67 Expressed sequence tags from the Reverse SSH library Zea mays cDNA clone MRSR67 5' similar to putative brown planthopper-induced resistance protein 1, Oryza sativa (japonica cultivar-group
GRMZM2G097795	2	111279883	111280665		[3]	NB-LRR
GRMZM2G076474	2	113360426	113363678		[2, 3]	CC-NB-LRR
GRMZM2G376708	2	113398952	113427792		[3]	NB-LRR
GRMZM2G178199	2	132571652	132572640		[http://www.maizegdb.org/]	Zea mays clone 289354 disease resistance response protein 206 mRNA, complete cds.
GRMZM2G065692	2	134037600	134048302		[2, 3]	CC-NB-LRR
GRMZM2G003755	2	134132718	134138847		[2, 3]	CC-NB-LRR
GRMZM2G045229	2	152107987	152108271		[http://www.maizegdb.org/]	Zea mays clone R-RGA2 resistance gene analogs-like mRNA, partial sequence.
GRMZM5G856249	2	179896976	179925045	SLB, NLB	[http://www.maizegdb.org/]	Zea mays disease resistant correlative genomic sequence.
GRMZM2G079082	2	209124511	209128692		[2, 3]	CC-NB-LRR
GRMZM2G354013	2	213305231	213308169		[3]	NB-LRR
GRMZM2G393282	2	213337396	213338352		[3]	NB-LRR
GRMZM2G379770	2	214204840	214207788		[2, 3]	NB-LRR
GRMZM2G449669	2	218405606	218408442		[2]	CC-NB-LRR
GRMZM5G837251	2	221476306	221479537		[3]	NB-LRR
GRMZM2G074496	2	225227431	225230275		[2, 3]	CC-NB-LRR
GRMZM2G145626	2	225987147	225990695		[2]	NB-LRR
GRMZM2G078013	2	229020754	229026704		[3]	NB-LRR
GRMZM2G152242	2	230417087	230418360	NLB	[3]	NB-LRR
GRMZM2G452954	2	230419412	230421146	NLB	[3]	NB-LRR
AC217293.3_FGP002	2	231660258	231660948		[3]	NB-LRR
GRMZM2G444543	2	232514252	232518042		[2, 3]	NB-LRR
GRMZM2G007898	2	234264294	234268142		[2]	NB-LRR
GRMZM2G309503	2	234288804	234293815		[2]	NB-LRR
AC199068.2_FGP017	2	235329845	235331604		[3]	NB-LRR
GRMZM2G097967	2	235348315	235349347		[http://www.maizegdb.org/]	Zea mays clone 272949 disease resistance response protein 206 mRNA, complete cds.
GRMZM2G070503	2	236030115	236031659		[3]	NB-LRR
GRMZM2G094664	2	236717181	236721015		[2, 3]	NB-LRR
GRMZM2G396357	2	236741597	236746608		[2, 3]	NB-LRR
GRMZM2G083797	3	8881267	8884385		[http://www.maizegdb.org/]	EST7107 Zea mays embryo sac cDNA library Zea mays cDNA clone ES14670 5' similar to disease resistance protein, mRNA sequence.
GRMZM2G091088	3	61339824	61342588		[2, 3]	NB-LRR
GRMZM2G044724	3	85659561	85663504		[2, 3]	CC-NB-LRR
GRMZM2G061527	3	86872578	86874983		[http://www.maizegdb.org/]	E0245 Zea mays egg cell cDNA library Zea mays cDNA clone 429 5' similar to disease resistance protein, mRNA sequence.
AC230011.2_FGP002	3	113896010	113902317		[2, 3]	CC-NB-LRR
GRMZM2G176282	3	114873800	114882816		[http://www.maizegdb.org/]	Zea mays clone A-RGA21 resistance gene analog-like gene, partial sequence.
GRMZM2G454039	3	127852465	127855404		[3]	NB-LRR
GRMZM2G701741	3	131198161	131199983		[3]	NB-LRR
GRMZM2G064015	3	132383623	132385474		[2, 3]	NB
GRMZM2G063949	3	132396184	132400373		[http://www.maizegdb.org/]	Zea mays clone 300029 bifunctional polymyxin resistance arnA protein mRNA, complete cds.
GRMZM2G302279	3	132610360	132612175		[2, 3]	CC-NB
GRMZM2G156630	3	144412356	144416636		[http://www.maizegdb.org/]	Zea mays clone 334178 ABC-type transport system involved in resistance to organic solvents, periplasmic component mRNA, complete cds.
GRMZM2G003682	3	178098598	178100462		[http://www.maizegdb.org/]	E1682 Zea mays egg cell cDNA library Zea mays cDNA clone 2755 5' similar to nematode resistance-like protein, mRNA sequence.
GRMZM2G047652	3	188374974	188376493		[2, 3]	NB
GRMZM2G103135	3	188454650	188457016		[3]	NB-LRR
GRMZM2G178704	3	188513304	188514833		[2, 3]	CC-NB
GRMZM2G173647	3	189774217	189777798		[2, 3]	CC-NB-LRR
AC210529.3_FGP004	3	191373464	191374509		[http://www.maizegdb.org/]	EST0344 Zea mays embryo sac cDNA library Zea mays cDNA clone ES0413 5' similar to UVB-resistance protein UVR8, mRNA sequence.
AC213769.3_FGP001	3	202223602	202225170	NLB	[3]	NB-LRR
GRMZM2G116271	3	202254193	202256934	NLB	[2, 3]	CC-NB
GRMZM5G821444	3	211846979	211848788		[3]	NB-LRR
GRMZM2G378948	4	911702	915594		[3]	NB-LRR
GRMZM2G308369	4	1078680	1091089	SLB	[3]	NB-LRR
GRMZM2G091726	4	1516306	1517938	SLB	[3]	NB-LRR
GRMZM2G155305	4	1542564	1543925	SLB	[3]	NB-LRR
GRMZM2G455909	4	1549008	1551816	SLB	[2, 3]	CC-NB-LRR
GRMZM2G053817	4	1615963	1617530	SLB	[3]	NB-LRR
GRMZM2G043137	4	1703656	1705223	SLB	[3]	NB-LRR
GRMZM2G128241	4	1815579	1817241	SLB	[3]	NB-LRR
GRMZM2G156346	4	1867395	1868738	SLB	[3]	NB-LRR
GRMZM2G455321	4	1869322	1871082	SLB	[3]	NB-LRR
GRMZM2G311664	4	1911621	1917912	SLB	[3]	NB-LRR
GRMZM2G013170	4	1936514	1942161	SLB	[3]	NB-LRR
GRMZM2G087974	4	1970861	1972828	SLB	[2]	CC-NB
GRMZM2G171045	4	2379673	2400194		[3]	NB-LRR
GRMZM2G448282	4	2408052	2410502		[3]	NB-LRR
GRMZM2G333659	4	15603027	15613201	NLB	[2, 3]	NB
GRMZM2G304049	4	42260480	42262502		[2, 3]	NB-LRR
GRMZM2G025903	4	42279425	42280983		[3]	NB-LRR
AC217665.3_FGP005	4	117407028	117409170		[http://www.maizegdb.org/]	EST4832 Zea mays sperm cell cDNA library Zea mays cDNA clone Zmsp12029 5' similar to disease resistance protein like, mRNA sequence.
GRMZM2G090227	4	149979937	149982171	SLB	[http://www.maizegdb.org/]	Zea mays clone A-RGA10 resistance gene analog-like gene, partial sequence.
GRMZM2G521481	4	176344170	176346628		[3]	NB-LRR
GRMZM2G380784	4	185468684	185486922	SLB	[3]	NB-LRR
GRMZM2G158316	4	185487456	185489897	SLB	[3]	NB-LRR
GRMZM2G549240	4	185568741	185569477	SLB	[http://www.maizegdb.org/]	Zea mays disease resistance gene analog PIC14 (pic14) gene, partial cds.
GRMZM5G880361	4	187461590	187465927	SLB	[3]	NB-LRR
GRMZM2G050959	4	189294131	189297207	SLB	[2, 3]	CC-NB-LRR
GRMZM2G067555	4	198116075	198120527		[3]	NB-LRR
GRMZM2G327659	4	200734715	200738675		[2, 3]	NB-LRR
GRMZM2G039878	4	201635307	201637846		[3]	NB-LRR
GRMZM2G005347	4	203229838	203234037		[2, 3]	CC-NB-LRR
GRMZM2G005452	4	203279153	203285455		[2, 3]	CC-NB-LRR
GRMZM2G308064	4	203459531	203469250		[2, 3]	CC-NB-LRR
GRMZM2G006780	4	203535291	203537721		[2, 3]	NB-LRR
GRMZM2G006838	4	203552893	203557366		[3]	NB-LRR
GRMZM2G167049	4	203644134	203650191		[3]	NB-LRR
GRMZM2G059706	4	206497947	206499008		[http://www.maizegdb.org/]	Zea mays clone 234387 disease resistance response protein 206 mRNA, complete cds.
GRMZM2G141584	4	209975881	209979762		[http://www.maizegdb.org/]	Zea mays clone 244840 tartrate-resistant acid phosphatase type 5 precursor, mRNA, complete cds.
GRMZM2G109071	4	210132000	210139145		[http://www.maizegdb.org/]	Zea mays clone 243637 tartrate-resistant acid phosphatase type 5 precursor, mRNA, complete cds.
GRMZM2G051502	4	213768412	213777351		[2, 3]	CC-NB-LRR
GRMZM2G132403	4	217591500	217594779	NLB	[3]	NB-LRR
GRMZM2G474092	4	231961058	231964565		[3]	NB-LRR
GRMZM2G454334	5	31421323	31423336		[2, 3]	NB-LRR
GRMZM2G012926	5	39880443	39883919		[3]	NB-LRR
GRMZM2G012933	5	39888672	39890207		[3]	NB-LRR
GRMZM2G162098	5	55431018	55435275		[2, 3]	CC-NB-LRR
GRMZM2G091672	5	55549877	55553874		[2, 3]	CC-NB-LRR
AC190753.4_FGP002	5	55554722	55559550		[3]	NB-LRR
GRMZM2G091696	5	55562326	55571461		[2, 3]	NB-LRR
GRMZM2G105428	5	55781394	55784962		[2, 3]	CC-NB-LRR
GRMZM2G454718	5	55949527	55951065		[2, 3]	NB-LRR
AC192236.3_FGP007	5	56480353	56483743		[3]	NB-LRR
GRMZM2G469414	5	57205927	57212295		[2, 3]	CC-NB-LRR
GRMZM2G060583	5	64774836	64779944		[2, 3]	NB-LRR
AC211190.4_FGP002	5	144570624	144571464	SLB	[3]	NB-LRR
GRMZM2G097023	5	152105028	152107976	SLB	[http://www.maizegdb.org/]	Zea mays clone R-RGA5 resistance gene analogs-like mRNA, partial sequence.
GRMZM2G065067	5	177016186	177016777		[3]	NB-LRR
GRMZM2G385979	5	204042649	204046394		[2]	CC-NB-LRR
GRMZM2G315726	5	204581564	204584243		[http://www.maizegdb.org/]	E4908 Zea mays egg cell cDNA library Zea mays cDNA clone 6226 5' similar to alternaria stem canker resistance protein-like, mRNA sequence.
GRMZM5G898898	5	205176830	205180574		[3]	NB-LRR
GRMZM2G054946	6	5441476	5444796	SLB	[2, 3]	CC-NB-LRR
AC193598.3_FGP002	6	5503430	5507323	SLB	[2, 3]	NB-LRR
GRMZM2G364977	6	6183871	6187397	SLB	[http://www.maizegdb.org/]	E0325 Zea mays egg cell cDNA library Zea mays cDNA clone 537 5' similar to Cf2/Cf5 disease resistance protein homolog, mRNA sequence.
GRMZM2G306727	6	7229740	7232453	SLB	[3]	NB-LRR
GRMZM2G020980	6	7456460	7457859	SLB	[3]	NB-LRR
AC205909.3_FGP001	6	8054650	8055024	SLB	[3]	NB-LRR
GRMZM2G334584	6	8097363	8102256	SLB	[2, 3]	NB-LRR
AC234183.1_FGP001	6	21085553	21088350	NLB	[http://www.maizegdb.org/]	Zea mays clone A-RGA17 resistance gene analog-like gene, partial sequence.
GRMZM2G008345	6	34717572	34720064		[http://www.maizegdb.org/]	Zea mays clone R-RGA4 resistance gene analogs-like mRNA, partial sequence.
AC195587	6	65478700	65620800		[2]	CC-NB-LRR
GRMZM2G402006	6	70124726	70125614		[3]	NB-LRR
AC195587.4_FGP004	6	78610403	78619923		[3]	NB-LRR
GRMZM2G082112	6	98260609	98290821		[3]	NB-LRR
GRMZM2G002656	6	128823409	128833681		[2, 3]	CC-NB-LRR
GRMZM2G116335	6	155597135	155598686		[2, 3]	CC-NB
GRMZM2G420758	7	1268619	1269243		[http://www.maizegdb.org/]	Zea mays clone 372567 disease resistance response protein 206 mRNA, complete cds.
GRMZM2G337881	7	2317598	2319218		[3]	NB-LRR
GRMZM2G128693	7	2358989	2360530		[3]	NB-LRR
GRMZM2G026083	7	2512001	2513879		[3]	NB-LRR
GRMZM2G026189	7	2522402	2524117		[3]	NB-LRR
GRMZM2G101513	7	2538954	2540504		[3]	NB-LRR
GRMZM2G101527	7	2541402	2543084		[3]	NB-LRR
GRMZM2G403407	7	2559931	2561422		[3]	NB-LRR
GRMZM5G827455	7	2579227	2580708		[3]	NB-LRR
GRMZM2G141579	7	4072363	4074232	NLB	[http://www.maizegdb.org/]	Zea mays clone A-RGA8 resistance gene analog-like gene, partial sequence.
GRMZM2G141447	7	4091451	4093888	NLB	[http://www.maizegdb.org/]	Zea mays clone A-RGA22 resistance gene analog-like gene, partial sequence.
GRMZM2G015503	7	4862111	4864020		[3]	NB-LRR
GRMZM2G382273	7	28265804	28270839		[2, 3]	NB-LRR
GRMZM2G038388	7	28319273	28323150		[2, 3]	CC-NB-LRR
GRMZM2G060714	7	28587236	28589949		[3]	NB-LRR
GRMZM2G095562	7	44029370	44034181		[http://www.maizegdb.org/]	E4741 Zea mays egg cell cDNA library Zea mays cDNA clone 5818 5' similar to UVB-resistance protein, mRNA sequence.
GRMZM2G381802	7	78982082	78988141		[2]	NB-LRR
GRMZM2G163768	7	88034131	88036986		[http://www.maizegdb.org/]	Zea mays clone A-RGA3 resistance gene analog-like gene, partial sequence.
GRMZM2G163860	7	89911975	89931943		[3]	NB-LRR
GRMZM5G825192	7	90791071	90792264		[3]	NB-LRR
GRMZM5G832772	7	123359731	123389161		[http://www.maizegdb.org/]	Zea mays multidrug resistance associated protein 2 (MRP2) mRNA, complete cds.
GRMZM2G176403	7	140258657	140259754		[2, 3]	CC-NB-LRR
GRMZM5G827121	7	140327135	140328979		[3]	NB-LRR
GRMZM2G397557	7	148700092	148704194		[2, 3]	CC-NB-LRR
GRMZM2G028713	7	148734857	148747797		[2, 3]	CC-NB-LRR
GRMZM2G038449	7	150869619	150870449		[http://www.maizegdb.org/]	EST3340 Zea mays embryo sac cDNA library Zea mays cDNA clone ES7629 5' similar to Disease resistance protein, mRNA sequence.
GRMZM2G309441	7	151333991	151336074		[3]	NB-LRR
GRMZM2G142870	8	45260943	45275982	SLB	[http://www.maizegdb.org/]	E4414 Zea mays egg cell cDNA library Zea mays cDNA clone 7401 5' similar to multi resistance protein ABC transporter, mRNA sequence.
GRMZM2G153961	8	64405469	64406949	SLB	[http://www.maizegdb.org/]	EST6385 Zea mays embryo sac cDNA library Zea mays cDNA clone ES14211 5' similar to multidrug resistance protein 1 homolog, mRNA sequence.
GRMZM2G017603	8	104379532	104382273		[2, 3]	CC-NB-LRR
GRMZM2G047152	8	104460886	104464505		[2, 3]	CC-NB-LRR
GRMZM2G351921	8	131531703	131540072		[2, 3]	CC-NB-LRR
GRMZM2G401089	8	133279340	133280225		[3]	NB-LRR
GRMZM2G164612	8	152102260	152107347	NLB	[4]	RLK
GRMZM2G169584	8	155541108	155543379		[2, 3]	CC-NB
GRMZM2G169571	8	155581018	155582701		[2, 3]	CC-NB
GRMZM2G138995	8	156472743	156476735		[http://www.maizegdb.org/]	Zea mays clone 390915 ABC-type transport system involved in resistance to organic solvents, periplasmic component mRNA, complete cds.
GRMZM2G167872	8	156865023	156868389		[http://www.maizegdb.org/]	Zea mays clone 243057 bifunctional polymyxin resistance arnA protein mRNA, complete cds.
GRMZM2G016802	8	160531062	160534322		[2, 3]	CC-NB-LRR
GRMZM2G099363	9	16318197	16320573		[5]	ZmCCoAOMT2
GRMZM2G111903	9	17739642	17751534		[http://www.maizegdb.org/]	Zea mays multidrug-resistance associated protein 3 (MRP3) gene, complete cds.
GRMZM2G464295	9	17874532	17877935		[http://www.maizegdb.org/]	Zea mays clone 1580507 glyoxalase/bleomycin resistance protein/dioxygenase mRNA, complete cds.
GRMZM2G403151	9	19231482	19238473		[2, 3]	CC-NB-LRR
GRMZM2G113203	9	57011529	57017762		[http://www.maizegdb.org/]	Zea mays multidrug resistance associated protein 1 (MRP1) gene, complete cds.
GRMZM5G812774	9	76462890	76466251		[http://www.maizegdb.org/]	Zea mays clone 321364 brassinazole-resistant 1 protein mRNA, complete cds.
GRMZM5G895702	9	88127317	88129493	SLB	[http://www.maizegdb.org/]	Zea mays subsp. mays resistance protein-like gene, partial sequence.
GRMZM2G375843	9	115398925	115401879	SLB	[3]	NB-LRR
GRMZM2G345512	9	118713956	118717708		[3]	NB-LRR
GRMZM2G081458	9	143335645	143337186		[3]	NB-LRR
GRMZM2G180244	10	2049440	2055121		[2, 3]	CC-NB-LRR
GRMZM2G180254	10	2124313	2130521		[2, 3]	CC-NB-LRR
GRMZM2G437314	10	2257163	2260980		[2, 3]	NB-LRR
AC234175.1_FG010	10	2837002	2839083		[2]	CC-NB-LRR
GRMZM5G819919	10	2842742	2846127		[3]	NB-LRR
GRMZM2G004412	10	2984369	2993434	SLB	[2, 3]	CC-NB-LRR
GRMZM2G060884	10	3127106	3130046	SLB	[3]	NB-LRR
AC152495.1_FGP002	10	3280568	3284464	SLB	[2, 3]	CC-NB-LRR
AC152495.1_FGP003	10	3297020	3304271	SLB	[2, 3]	NB
AC152495.1_FGP010	10	3369199	3373083	SLB	[2, 3]	CC-NB-LRR
AC152495.1_FGP015	10	3401150	3402412	SLB	[2, 3]	NB-LRR
AC152495.1_FGP017	10	3438490	3441711	SLB	[2, 3]	NB-LRR
GRMZM5G879178	10	3442110	3446793	SLB	[3]	NB-LRR
GRMZM2G069382	10	3569035	3587751	SLB	[2, 3]	CC-NB
GRMZM2G083258	10	3646298	3647374	SLB	[2, 3]	NB
GRMZM2G143769	10	3684166	3685815	SLB	[2, 3]	NB-LRR
GRMZM2G443939	10	3698044	3703030	SLB	[2, 3]	CC-NB-LRR
GRMZM2G003625	10	3846478	3851179	SLB	[2, 3]	NB
GRMZM2G061742	10	3904402	3908700	SLB	[2, 3]	CC-NB-LRR
GRMZM2G005134	10	3980743	3986963	SLB	[2, 3]	CC-NB-LRR
GRMZM2G350841	10	5003131	5007545		[2, 3]	CC-NB-LRR
AC204407.3_FGP004	10	9892856	9895225		[3]	NB-LRR
GRMZM2G381429	10	9903545	9916726		[2, 3]	NB-LRR
GRMZM2G320023	10	10540902	10541973		[http://www.maizegdb.org/]	Zea mays clone 327209 disease resistance response protein 206 mRNA, complete cds.
GRMZM2G132273	10	10551726	10552620		[http://www.maizegdb.org/]	Zea mays clone 272537 disease resistance response protein 206 mRNA, complete cds.
AC203972.01	10	27645397	27670868		[2]	CC-NB-LRR
AC203972.3_FGP001	10	27647980	27650691		[3]	NB-LRR
AC203972.02	10	27670969	27723916		[2]	CC-NB-LRR
AC203972.03	10	27724017	27736649		[2]	CC-NB-LRR
AC194467.3_FGP006	10	39183788	39187538		[3]	NB-LRR
GRMZM2G352788	10	60167893	60169278		[3]	NB-LRR
GRMZM2G032751	10	69601329	69607535	SLB, NLB	[2, 3]	CC-NB-LRR
GRMZM2G060054	10	83681264	83683626	NLB	[3]	NB-LRR
GRMZM2G142680	10	94965435	94969104	SLB, NLB	[2, 3]	CC-NB-LRR
GRMZM2G098677	10	97315266	97319525		[2, 3]	NB-LRR
GRMZM2G098697	10	97324240	97328785		[3]	NB-LRR
GRMZM2G397785	10	97363160	97369329		[2, 3]	NB-LRR
GRMZM2G397788	10	97372330	97374758		[2, 3]	NB-LRR
GRMZM2G099172	10	97380665	97381721		[3]	NB-LRR
GRMZM2G353185	10	117815213	117821121		[2]	CC-NB
GRMZM2G031721	10	130307302	130310968		[http://www.maizegdb.org/]	E1475 Zea mays egg cell cDNA library Zea mays cDNA clone 2274 5' similar to NB-LRR type disease resistance protein, mRNA sequence.
GRMZM5G825952	10	134310372	134312128		[http://www.maizegdb.org/]	Zea mays clone A_RGA1 resistance gene analog-like gene, partial sequence.
GRMZM2G097813	10	134969148	134971067		[3]	NB-LRR
"+": to indicate if the R-genes felling within the interval of southern leaf blight (SLB) and northern leaf blight (NLB) resistance QTL.
"*": except by a literature search, disease-resistance homologs were also search by genome sequence analysis in MaizeGDB.
"**": NBS, nucleotide-binding site; NBS-LRR, nucleotide binding and leucine-rich repeat; CC-NBS, N-terminal coiled-coil and nucleotide-binding site; CC-NBS-LRR, N-terminal coiled-coil NBS-LRR; RLK, repceptor-like kinase
Reference
1. Jamannn TM, et al. (2016) A remorin gene is implicated in quantitative disease resistance in maize. Theor Appl Genet 129:591-602.
2. Cheng Y, et al. (2012) Systematic analysis and comparison of nucleotide-binding site disease resistance genes in maize. FEBS Journal 13:2431-2443.
3. Sarris PF, et al. (2016) . Comparative analysis of plant immune receptor architectures uncovers host proteins likely targeted by pathogens. BMC Biology 14:8.
4. Hurnia S, et al. (2015) The maize disease resistance gene Htn1 against northern corn leaf blight encodes a wall-associated receptor-like kinase. PNAS 112(28):8780-8785.
5. Yang, Q. et al. A gene encoding maize caffeoyl-CoA O-methyltransferase confers quantitative resistance to multiple pathogens. Nat Genet doi:10.1038/ng.3919 (2017).
