# Supplementary material for: Increased experimental conditions and marker densities identified more genetic loci associated with southern and northern leaf blight resistance in maize
Source: Sci Rep. 2018 May 1;8:6848. doi: 10.1038/s41598-018-25304-z (PMC5931595; doi:10.1038/s41598-018-25304-z)
Supplement: Supplementary file 4 — Dataset S3 [file 41598_2018_25304_MOESM4_ESM.xls]

## Sheet: Data S5
Dataset S3. The detected associations and identified candidate genes.
Condition & trait#	Chromosome	Physical position (AGP v.2)	Genetic_position (cm)	Alleles	Mean effect	P-value	BPP	Neighbored Gene_ID★	Distance	Related position	Descriptions for directly hitted genes	GO ID*	GO Description	Resistance related Arabidopsis transcript best hit
CN-SLB	1	55118757	69.3095	T/C_hm2	-0.093853	1.95105e-13	0.06	GRMZM2G019991	27635	up
CN-SLB	1	56074913	69.4997	G/A_hm1	-0.0652798	7.7436e-12	0.09	GRMZM2G119850	0	inner	Leucine-rich repeat protein kinase family protein	GO:0004674	protein serine/threonine kinase activity
CN-SLB	1	56077051	69.5008	A/C_hm1	-0.0628199	4.6942e-14	0.23		0	inner
CN-SLB	1	183993185	99.1037	C/T_hm1	-0.0736109	2.16244e-17	0.11	GRMZM2G080746	0	inner	Sas10/U3 ribonucleoprotein (Utp) family protein
CN-SLB	1	183993757	99.104	T/C_hm1	-0.0825882	7.56515e-17	0.07	GRMZM2G080746	-392	down
CN-SLB	1	183998723	99.1066	A/G_hm2	-0.0652488	3.44868e-18	0.08	GRMZM2G080775	0	inner	tetratricopeptide repeat domain containing protein expressed	GO:0007186,GO:0016021	G-protein coupled receptor protein signaling pathway,integral to membrane
CN-SLB	1	187399864	101.739	G/C_hm1	-0.0612051	2.99799e-17	0.15	GRMZM2G441903★	0	inner	AN1-like zinc finger domain containing protein expressed, Multiple stress-responsive zinc-finger protein ISAP1	GO:0003677, GO:0008270	DNA binding,zinc ion binding	AT3G12630.1:Encodes a protein with E3 ligase activity that acts as a positive regulator of stress responses in Arabidopsis.
CN-SLB	1	187530416	101.844	C/T_hm1	-0.0755049	1.62217e-18	0.08	GRMZM2G132763	57196	up		GO:0004674	protein serine/threonine kinase activity	AT1G17750.1:Encodes PEPR2, a plasma membrane leucine-rich repeat receptor kinase functioning as a receptor for the Pep1 and Pep2 peptides. Pep1 and Pep2 are amino acids that induce the transcription of defense-related genes.
CN-SLB	1	187587595	101.89	G/C_hm2	-0.0655064	3.07975e-14	0.09	GRMZM2G132763	17	up
CN-SLB	1	219601644	128.313	A/G_hm2	-0.0802054	1.22107e-11	0.08	GRMZM2G127396	0	inner	ATPase E1-E2 type family protein
CN-SLB	1	219621011	128.321	C/T_hm2	-0.089694	1.32537e-10	0.07	GRMZM2G127396	-12242	down
CN-SLB	1	219630001	128.325	win2k-	-0.0857688	2.68691e-11	0.07		-21232	down
CN-SLB	1	222949295	129.665	T/C_hm2	-0.0590421	3.04308e-14	0.39	GRMZM2G368041	1773	up
CN-SLB	1	278374644	169.917	A/G_hm2	0.0868448	4.42248e-10	0.11	GRMZM2G146015	-309	down		GO:0050825,GO:0050826	ice binding,response to freezing
CN-SLB	1	281823917	175.727	T/C_hm1	0.0723875	3.35947e-09	0.06	GRMZM2G135447	0	inner	(BP, BP1, KNAT1) KNOTTED-like from Arabidopsis thaliana
CN-SLB	2	28296902	59.5949	cnv_GRMZM2G118992-	-0.062815	8.67989e-16	0.13	GRMZM2G118992	0	inner	RmlC-like cupins superfamily protein
CN-SLB	2	29045258	60.7617	T/C_hm2	-0.0707238	2.33621e-21	0.14	GRMZM2G064631	-2146	down
CN-SLB	2	29045286	60.7618	A/G_hm2	-0.0706378	7.01614e-23	0.19	GRMZM2G064631	-2174	down
CN-SLB	2	29045288	60.7618	C/T_hm2	-0.0758179	6.56972e-26	0.12	GRMZM2G064631	-2176	down
CN-SLB	2	29526938	61.474	A/G_hm2	-0.0706086	1.76253e-25	0.06	GRMZM2G048366	-2567	down
CN-SLB	2	29678764	61.6986	C/T_hm2	-0.0746736	2.48213e-20	0.11	GRMZM2G347361	0	inner	hypothetical protein LOC100277268
CN-SLB	2	82202027	75.6573	cnv_AC206392.3_FG004+	-0.0696976	2.45972e-11	0.13	AC206392.3_FG004	0	inner	Calcium-dependent lipid-binding (CaLB domain) family protein
CN-SLB	2	156400714	81.367	G/C_hm2	-0.0868183	2.49625e-16	0.08	GRMZM2G017382	0	inner	(FATB) fatty acyl-ACP thioesterases B
CN-SLB	2	186119351	93.2009	G/A_hm2	-0.10719	7.45433e-12	0.06	GRMZM2G001973	0	inner	Remorin family protein
CN-SLB	2	198859510	106.274	G/A_hm2	-0.125719	3.4539e-13	0.1	GRMZM2G105250	0	inner	(AGO1) Stabilizer of iron transporter SufD / Polynucleotidyl transferase
CN-SLB	2	203834931	108.646	G/T_hm2	-0.101839	8.58455e-14	0.54	GRMZM2G379499	0	inner	heat- and acid-stable phosphoprotein putative expressed
CN-SLB	2	203895151	108.704	G/A_hm2	-0.0919532	2.78026e-12	0.06	GRMZM2G046933	5163	up
CN-SLB	3	11769834	37.4834	C/T_hm2	0.101529	4.59881e-10	0.06	GRMZM2G540322	101815	up
CN-SLB	3	14649080	41.4424	A/G_hm2	-0.124547	1.90686e-26	0.06	GRMZM2G062576	36281	up				AT1G47890:receptor like protein 7 (RLP7); FUNCTIONS IN: kinase activity; INVOLVED IN: signal transduction, defense response
CN-SLB	3	17264940	44.8128	A/C_hm2	-0.165845	2.83581e-28	0.07	GRMZM5G871336	-1869	down
CN-SLB	3	17264967	44.8128	T/A_hm2	-0.146026	4.9451e-30	0.7		-1896	down
CN-SLB	3	33472151	54.8138	G/A_hm2	-0.151108	8.07528e-58	0.08	GRMZM2G031364	30205	up	cytochrome P450 family 72 subfamily A polypeptide 10
CN-SLB	3	33574086	54.8247	A/C_hm2	-0.148758	3.55526e-51	0.06	GRMZM2G328893	-3202	down
CN-SLB	3	33971132	54.8673	cnv_GRMZM2G430387-	-0.163368	4.84992e-60	0.73	GRMZM2G430394	493	up
CN-SLB	3	134007642	61.4286	A/G_hm2	-0.0830115	4.32432e-12	0.07	GRMZM2G323936	8102	up
CN-SLB	3	215906287	127.66	C/A_hm2	0.140789	5.39875e-18	0.13	GRMZM2G099382	-562	down		GO:0016020,GO:0016021	membrane,integral to membrane
CN-SLB	3	215935312	127.705	A/C_hm1	0.0902004	1.70297e-23	0.28	GRMZM2G037431	-2617	down
CN-SLB	3	217935079	131.976	C/G_hm2	0.123027	5.27386e-24	0.39	GRMZM2G057733	1131	up
CN-SLB	3	220787951	136.504	C/T_hm2	0.117741	3.14601e-10	0.08	GRMZM2G037015★	-18398	down		GO:0050825,GO:0050826	ice binding,response to freezing
CN-SLB	3	220851825	136.523	-------/GTGCCCG_hm1	0.103607	2.01078e-22	0.09	GRMZM2G430266	2615	up		GO:0007186,GO:0016021	G-protein coupled receptor protein signaling pathway,integral to membrane
CN-SLB	3	221574749	137.01	A/G_hm2	0.0911027	3.20121e-12	0.07	GRMZM2G087769	-717	down
CN-SLB	4	1240725	-0.144667	C/T_hm2	0.158061	3.23928e-12	0.07	GRMZM2G308860	11242	up	white-brown complex homolog protein 11 putative expressed
CN-SLB	4	1464001	0.792328	win2k-	0.097421	7.2773e-12	0.1	GRMZM2G015232	-2631	down
CN-SLB	4	2810222	6.15748	C/A_hm2	0.136495	9.64072e-11	0.12	GRMZM2G082898	2732	up
CN-SLB	4	2813379	6.17007	G/A_hm2	0.154469	5.33193e-11	0.06		0	inner
CN-SLB	4	2829226	6.23322	G/A_hm2	0.156252	2.47405e-11	0.06	GRMZM2G062129	1535	up
CN-SLB	4	109865851	57.9922	C/T_hm1	0.0983646	1.27558e-22	0.08	GRMZM2G139680	203986	up
CN-SLB	4	110330958	57.9991	C/G_hm1	0.140106	1.60656e-22	0.07	AC211658.4_FG002	-103616	down
CN-SLB	4	110331126	57.9991	A/G_hm1	0.108597	2.89135e-27	0.48	AC211658.4_FG002	-103784	down
CN-SLB	4	124512934	58.2682	+/-_hm2	0.121115	6.58937e-19	0.06	AC214635.3_FG006	-34360	down
CN-SLB	5	152262001	73.3975	win2k+	-0.0609789	9.03256e-11	0.12	GRMZM2G154987	-49359	down		GO:0006952,GO:0009607	defense response,response to biotic stimulus
CN-SLB	5	160170578	75.1148	T/C_hm2	0.127083	1.00968e-17	0.44	GRMZM2G411333	-4232	down
CN-SLB	5	163286859	76.2989	T/G_hm2	0.114764	2.9022e-16	0.31	GRMZM2G111782	6112	up
CN-SLB	5	167938929	79.1159	G/C_hm1	0.107648	7.97613e-11	0.08	GRMZM2G172230	0	inner	ERD1 protein chloroplast precursor putative expressed
CN-SLB	5	178170330	88.3454	A/C_hm2	-0.0962544	6.97813e-10	0.07	GRMZM2G444643	-47101	down		GO:0016021	integral to membrane
CN-SLB	6	7610121	-0.394052	A/T_hm2	0.075506	1.38533e-25	0.07	GRMZM2G384884	11297	up
CN-SLB	6	7776001	-0.368216	win2k+	0.080469	1.6717e-26	0.21	GRMZM2G064544	3777	up
CN-SLB	6	8812001	-0.206864	win2k+	0.0796249	8.91357e-30	0.23	GRMZM5G821866	-5103	down
CN-SLB	6	10778001	0.331886	win2k+	0.104638	2.82035e-28	0.31	GRMZM2G181291	52898	up
CN-SLB	6	36948097	7.83296	G/C_hm2	0.0623768	4.98453e-10	0.15	GRMZM2G179069	0	inner	OBP3) OBF-binding protein 3
CN-SLB	7	18137123	43.9811	C/T_hm2	-0.0865537	4.73594e-09	0.08	GRMZM2G122810	2292	up
CN-SLB	7	157582483	90.0826	T/A_hm2	-0.103919	6.53875e-11	0.11	GRMZM2G353856	2232	up
CN-SLB	7	159274001	93.2819	win2k+	-0.104063	2.72829e-10	0.1	AC200143.3_FG003	-98897	down
CN-SLB	8	60208596	52.366	T/C_hm2	-0.0920086	4.41344e-38	0.22	GRMZM2G583971	20829	up		GO:0004674	protein serine/threonine kinase activity	AT1G51940.1:Encodes a LysM-containing receptor-like kinase. It is required for the suppression of defense responses in absence of pathogen infection or upon abscisic acid treatment
CN-SLB	8	62431590	52.4537	G/A_hm2	-0.0892731	7.00181e-31	0.06	GRMZM2G087081	43956	up
CN-SLB	8	83465461	54.631	A/T_hm2	-0.0992772	3.25764e-39	0.09	GRMZM2G083356	24515	up
CN-SLB	8	83727401	54.6611	A/G_hm2	-0.0913759	2.70013e-38	0.2	GRMZM2G030122	6534	up
CN-SLB	8	121296620	64.8258	A/G_hm2	-0.169558	7.84306e-17	0.08	GRMZM2G410318	-9189	down
CN-SLB	8	121903914	65.1826	G/T_hm2	-0.100393	1.23218e-15	0.11	GRMZM2G082894	0	inner
CN-SLB	8	122119018	65.309	A/G_hm1	-0.0869518	3.15776e-15	0.16	GRMZM2G087426	-1510	down
CN-SLB	8	168808679	109.024	T/G_hm1	0.0736674	3.89795e-17	0.11	GRMZM2G510796	9235	up
CN-SLB	8	169243266	110.845	C/T_hm2	0.0647159	2.64741e-16	0.06	GRMZM2G179985	234	up		GO:0016021	integral to membrane	AT5G18520.1:Encodes a candidate G-protein Coupled Receptor that is involved in the regulation of root growth by bacterial N-acyl-homoserine lactones (AHLs) and plays a role in mediating interactions between plants and microbes. The mRNA is cell-to-cell mobile.
CN-SLB	8	169411980	111.551	A/T_hm2	0.0695482	2.49094e-20	0.17	AC233788.2_FG002	6865	up
CN-SLB	8	169667951	112.624	T/C_hm2	0.0781044	4.59971e-20	0.15	GRMZM5G897342	0	inner	selT-like protein precursor putative expressed
CN-SLB	8	170710763	116.993	C/T_hm2	0.0668234	2.61611e-15	0.06	GRMZM5G805026	-2180	down
CN-SLB	8	171812570	122.522	C/G_hm1	0.0664775	7.79363e-16	0.09	GRMZM2G139141	1792	up		GO:0009405	pathogenesis
CN-SLB	9	16317894	28.3878	T/A_hm1	-0.0659732	1.72578e-16	0.27	GRMZM2G099363★	303	up	(CCoAOMT1) S-adenosyl-L-methionine-dependent methyltransferases superfamily protein	GO:0008171	O-methyltransferase activity
CN-SLB	9	16319195	28.3911	A/C_hm2	-0.0654215	2.10205e-15	0.07	GRMZM2G099363	0	inner
CN-SLB	9	16496001	28.8795	C/A_hm2	-0.0679777	2.98219e-19	0.24	GRMZM2G016930	0	inner	Ser/Thr protein phosphatase family protein putative expressed	GO:0016787	hydrolase activity
CN-SLB	9	16639399	29.2835	T/C_hm1	-0.0626738	2.12942e-14	0.06	GRMZM2G075582	14735	up				AT5G41580:Encodes an SP-RING domain containing protein that functions in sumolaytion and is involved in positive regulation of sulfur metabolism and stress response.
CN-SLB	9	17364001	30.6877	win2k+	-0.067836	8.93826e-18	0.08	GRMZM2G063550	33397	up
CN-SLB	9	18104860	31.5805	T/C_hm2	-0.0647417	3.03941e-15	0.11	GRMZM2G003551	-98	down
CN-SLB	9	110793628	52.9911	T/C_hm2	-0.0951093	4.24691e-18	0.26	GRMZM2G170148★	45072	up
CN-SLB	9	117267423	56.0582	A/C_hm2	-0.137777	1.4323e-14	0.07	GRMZM2G117949	10725	up
CN-SLB	9	118230295	56.4976	G/A_hm2	-0.103841	6.23337e-11	0.13	GRMZM2G019353	37274	up
CN-SLB	9	125783672	60.048	C/T_hm2	-0.0889036	6.33352e-10	0.06	GRMZM5G834208	7024	up
CN-SLB	9	131509074	62.92	C/A_hm2	-0.13199	5.06993e-11	0.06	GRMZM2G498171	5326	up
CN-SLB	9	134380367	64.9747	A/G_hm2	-0.105116	2.07838e-11	0.16	GRMZM2G359070	-12712	down		GO:0050825,GO:0050826	ice binding,response to freezing
CN-SLB	9	153919013	111.954	G/A_hm2	0.0664256	3.71383e-09	0.13	GRMZM2G116681	0	inner	THO complex subunit 7 putative expressed
CN-SLB	10	89094603	41.3001	A/G_hm2	0.211099	1.11089e-10	0.09	GRMZM2G030403	16867	up
CN-SLB	10	99001448	42.9016	C/A_hm2	0.220164	9.40128e-17	0.31	GRMZM2G084729	-208	down
CN-SLB	10	106954856	43.7003	T/C_hm2	0.214832	9.39647e-13	0.18	GRMZM2G547542	0	inner	S-adenosyl-L-methionine-dependent methyltransferases superfamily protein
CN-SLB	10	138212762	65.1826	A/T_hm2	-0.0745254	5.05256e-14	0.17	GRMZM2G112057	0	inner	(CPK29) calcium-dependent protein kinase 29	GO:0004674	protein serine/threonine kinase activity
CN-SLB	10	138890379	66.6857	C/T_hm2	-0.0821614	1.55681e-13	0.08	GRMZM2G091581	-2683	down
CN-SLB	10	141364794	72.9869	A/C_hm2	-0.0765129	3.18706e-14	0.12	GRMZM2G128914	575	up
CN-SLB	10	145014749	83.2245	---/CCG_hm1	-0.0735397	2.15164e-14	0.25	GRMZM2G331770★	4396	up
US-SLB	1	52091386	66.7421	G/A_hm2	-0.0632435	1.5298e-14	0.07	GRMZM2G160466	0	inner		GO:0050825,GO:0050826	ice binding,response to freezing
US-SLB	1	52955588	67.7936	G/T_hm2	-0.0610711	4.66099e-15	0.06	GRMZM2G030272	-34230	down		GO:0050825,GO:0050826	ice binding,response to freezing
US-SLB	1	62705113	72.8546	T/C_hm2	-0.0767008	9.91433e-21	0.17	GRMZM2G140968	-2122	down
US-SLB	1	93466035	86.3466	A/G_hm2	-0.1055	1.4823e-16	0.43	GRMZM2G079031	25310	up
US-SLB	1	187356393	101.704	C/T_hm2	-0.0591693	2.17252e-20	0.13	AC213857.4_FG003	-11154	down
US-SLB	1	187356693	101.704	A/C_hm2	-0.0617185	2.19697e-16	0.31	AC213857.4_FG003	-11454	down
US-SLB	1	187580085	101.884	G/T_hm2	-0.0602359	5.42732e-19	0.16	GRMZM2G132763	7527	up		GO:0004674	protein serine/threonine kinase activity	AT1G17750.1:Encodes PEPR2, a plasma membrane leucine-rich repeat receptor kinase functioning as a receptor for the Pep1 and Pep2 peptides. Pep1 and Pep2 are amino acids that induce the transcription of defense-related genes.
US-SLB	1	187882598	102.127	C/G_hm2	-0.0574888	8.59777e-19	0.11	GRMZM2G121312	1070	up
US-SLB	1	218770754	127.978	A/G_hm2	-0.0771147	1.01929e-39	0.14	GRMZM5G818791	934	up
US-SLB	1	220978161	128.869	A/G_hm2	-0.0805846	2.41538e-27	0.18	GRMZM2G078412	1204	up
US-SLB	1	222169018	129.35	T/C_hm2	-0.0826341	1.09696e-27	0.09	GRMZM2G096303	-13515	down
US-SLB	1	222325568	129.414	C/G_hm2	-0.0757339	8.29679e-24	0.1	GRMZM2G068639	0	inner	FAD-binding and arabino-lactone oxidase domains containing protein
US-SLB	1	222793960	129.603	C/A_hm2	-0.0721417	2.47549e-27	0.09	GRMZM2G328671	0	inner	Late embryogenesis abundant (LEA) hydroxyproline-rich glycoprotein
US-SLB	1	253136089	148.114	T/G_hm2	-0.10195	7.81193e-13	0.14	GRMZM2G039187	-614	down		GO:0050825,GO:0050826	ice binding, response to freezing
US-SLB	1	260134963	155.879	A/T_hm2	-0.131903	5.37949e-13	0.06	AC177897.2_FG002	1165	up
US-SLB	1	261157938	156.33	C/T_hm2	-0.103232	1.31284e-16	0.18	GRMZM2G420121	19634	up
US-SLB	1	263054801	157.348	T/C_hm2	-0.112464	2.12502e-13	0.3	AC208113.3_FG001	1224	up
US-SLB	2	7761635	23.1143	-/+_hm2	-0.111339	4.14116e-10	0.06	GRMZM2G180870	-16022	down
US-SLB	2	9013881	26.3731	G/C_hm2	-0.11275	3.23133e-11	0.06	GRMZM2G000044	0	inner	RPM1-interacting protein 4 (RIN4) family protein			AT5G63270.1:RPM1-interacting protein 4 (RIN4) family protein; CONTAINS InterPro DOMAIN/s: RPM1-interacting protein 4, defence response (InterPro:IPR008700)
US-SLB	2	25057487	56.7771	G/A_hm2	0.115525	1.35411e-09	0.06	GRMZM2G702971	0	inner
US-SLB	2	26865717	57.9549	A/C_hm2	-0.0845627	8.49243e-12	0.11	GRMZM2G362413	9520	up
US-SLB	2	34246559	63.8334	A/C_hm2	-0.108224	2.99094e-50	0.31	GRMZM2G008656	-24037	down
US-SLB	2	36938074	65.5655	G/A_hm2	-0.109473	8.99143e-52	0.12	GRMZM2G022627	0	inner	Transducin/WD40 repeat-like superfamily protein	GO:0050825,GO:0050826	ice binding, response to freezing
US-SLB	2	36939682	65.5666	A/G_hm2	-0.106899	8.35832e-54	0.32	GRMZM2G022627	-1464	down
US-SLB	2	37120288	65.6849	G/A_hm2	-0.102393	5.02605e-42	0.18	GRMZM2G165633	0	inner	Cellulase (glycosyl hydrolase family 5) protein
US-SLB	2	39328860	67.1316	T/A_hm2	-0.110118	4.55093e-47	0.07	GRMZM2G155491	0	inner	AAP2) amino acid permease 2
US-SLB	2	150879311	80.3596	T/A_hm2	-0.132096	5.51417e-16	0.33	GRMZM2G094589	-43783	down
US-SLB	2	170633957	83.5485	A/T_hm2	-0.103805	1.43219e-14	0.15	GRMZM2G402417	766	up
US-SLB	2	170633964	83.5485	T/A_hm2	-0.0945181	1.32803e-13	0.08	GRMZM2G402417	759	up
US-SLB	2	206165201	111.167	+/-_hm2	-0.11387	1.88064e-18	0.32	GRMZM2G351827	28678	up
US-SLB	2	206217149	111.23	C/A_hm2	0.0715597	1.82484e-12	0.09	GRMZM2G087479	0	inner	Major facilitator superfamily protein	GO:0016020,GO:0016021	membrane,integral to membrane
US-SLB	2	206222001	111.236	win2k-	-0.111914	2.18672e-21	0.41	GRMZM2G087479	-896	down
US-SLB	2	208979620	114.573	G/A_hm2	-0.127498	1.91607e-13	0.08	GRMZM2G121868	-2052	down		GO:0007186,GO:0016021	G-protein coupled receptor protein signaling pathway,integral to membrane
US-SLB	3	5448098	19.988	T/C_hm2	0.090029	1.29765e-16	0.08	GRMZM2G133314	-353	down
US-SLB	3	5522001	20.1411	win2k-	0.101435	1.42596e-19	0.09	AC209718.1_FG009	43723	up
US-SLB	3	5703130	20.5879	C/T_hm2	0.145883	1.1632e-15	0.15	GRMZM2G050845	-27249	down				AT2G31890:Protein contains putative RNA binding domain. Expressed in response to Pseudomonas syringae infection.
US-SLB	3	5756571	20.9313	T/C_hm2	0.104391	6.31983e-15	0.15	GRMZM2G397759	7406	up
US-SLB	3	6421409	24.0778	C/T_hm2	0.182408	2.59864e-14	0.07	GRMZM2G163015	11076	up
US-SLB	3	16574125	43.9227	T/C_hm2	-0.137508	4.99701e-63	0.79	GRMZM2G463580	0	inner	Leucine-rich repeat protein kinase family protein	GO:0004674	protein serine/threonine kinase activity
US-SLB	3	16575842	43.9249	C/G_hm2	-0.13854	1.3259e-51	0.08	GRMZM2G463580	0	inner
US-SLB	3	32885733	54.7509	C/T_hm2	-0.180899	1.25243e-73	0.75	GRMZM2G132936	62787	up		GO:0050825,GO:0050826	ice binding,response to freezing
US-SLB	3	33503012	54.8171	T/C_hm2	-0.168457	2.99778e-54	0.1	GRMZM2G031364	0	inner	cytochrome P450 family 72 subfamily A polypeptide 10
US-SLB	3	33971132	54.8673	cnv_GRMZM2G430387-	-0.207566	1.7681e-52	0.06	GRMZM2G430394	493	up
US-SLB	3	54030467	57.0548	A/C_hm2	0.0870222	2.11685e-12	0.06	GRMZM2G092661	-42904	down
US-SLB	3	86294001	58.1705	win2k-	0.0748645	5.29265e-19	0.07	GRMZM2G129403	-172969	down
US-SLB	3	97307633	58.3164	G/C_hm2	0.113903	1.86503e-19	0.22	GRMZM2G426467	-2692	down
US-SLB	3	158014001	69.652	win2k-	0.094209	1.22852e-15	0.07	GRMZM2G331524	56874	up
US-SLB	3	161957267	73.4589	----/ACGG_hm1	0.120791	1.07171e-16	0.07	GRMZM2G153991	-1466	down
US-SLB	3	165052908	75.2167	G/A_hm2	0.0999548	9.1577e-22	0.26	GRMZM2G004161	-74302	down
US-SLB	3	165057570	75.2188	T/C_hm2	0.10882	1.04255e-22	0.06	GRMZM2G004161	-78964	down
US-SLB	3	187717851	97.4871	T/G_hm1	0.0792295	1.39768e-11	0.07	GRMZM2G438551	0	inner	cysteine proteinase inhibitor precursor protein putative expressed
US-SLB	3	216356655	128.225	A/T_hm2	0.0836116	1.7212e-10	0.15	GRMZM2G160032★	-2951	down
US-SLB	3	217010084	129.126	G/A_hm2	0.0941242	3.75549e-19	0.18	GRMZM2G176943	-1197	down
US-SLB	3	217097149	129.248	G/A_hm2	0.100413	6.95737e-13	0.14	GRMZM2G014395	0	inner	(CYP72A14) cytochrome P450 family 72 subfamily A polypeptide 14
US-SLB	3	219695170	134.495	A/G_hm2	0.0801824	3.5677e-36	0.5	GRMZM5G848696	1295	up
US-SLB	3	219783199	134.658	C/T_hm2	0.0697631	1.84815e-18	0.06	GRMZM5G838579	0	inner	RHD3) Root hair defective 3 GTP-binding protein (RHD3)
US-SLB	3	220658469	136.283	A/C_hm2	0.0897934	5.86885e-37	0.17	GRMZM2G130375	-3734	down
US-SLB	4	140503	-3.42969	T/G_hm1	0.115267	9.6833e-11	0.09	GRMZM2G000586	0	inner	NAD(P)-binding Rossmann-fold superfamily protein
US-SLB	4	1253787	-0.105667	A/G_hm2	0.0498774	4.09486e-11	0.08	GRMZM2G308860	0	inner	white-brown complex homolog protein 11 putative expressed
US-SLB	4	1494947	0.915658	C/G_hm2	0.0468907	9.25094e-12	0.12	GRMZM2G107286	0	inner	Pollen Ole e 1 allergen and extensin family protein
US-SLB	4	2046353	3.1132	CGG/---_hm1	0.0750697	2.95384e-12	0.31	GRMZM2G131442	0	inner	MYB family transcription factor putative expressed	GO:0050825,GO:0050826	ice binding,response to freezing
US-SLB	4	71907976	56.3283	TTG/---_hm1	0.105962	2.87748e-13	0.1	GRMZM2G174732	0	inner	AMP-binding domain containing protein expressed
US-SLB	4	77635634	56.7775	A/G_hm2	0.078378	7.67115e-16	0.39	GRMZM2G122076	-21411	down
US-SLB	4	179824025	91.6483	T/C_hm2	0.14647	1.00172e-11	0.1	GRMZM2G007729	-643	down
US-SLB	4	182124114	94.367	G/C_hm2	0.144601	3.71947e-11	0.21	GRMZM2G414940	5736	up
US-SLB	4	191246184	104.498	A/T_hm2	0.19276	2.71431e-10	0.08	GRMZM2G068010	0	inner	ARM repeat superfamily protein
US-SLB	5	4469121	14.5658	G/A_hm2	0.0811302	2.57508e-12	0.09	GRMZM5G878371	-266	down
US-SLB	5	4502373	14.7352	A/C_hm2	0.0751332	6.96465e-11	0.08	GRMZM2G007260	-2439	down
US-SLB	5	7139923	26.0637	G/T_hm1	0.0739314	8.31181e-12	0.18	GRMZM2G432176	0	inner	kinesin motor domain containing protein putative expressed
US-SLB	5	23401929	53.5368	T/C_hm2	0.270954	1.0712e-19	0.27	GRMZM2G060349	-34818	down
US-SLB	5	32261589	57.1559	C/A_hm2	0.0960627	2.05824e-23	0.25	GRMZM2G089873★	0	inner	heavy-metal-associated domain-containing protein putative expressed
US-SLB	5	32261756	57.156	C/T_hm2	0.138665	6.60571e-19	0.14	GRMZM2G089873	0	inner
US-SLB	5	48429203	60.1983	G/A_hm2	0.0793854	1.04479e-14	0.11	GRMZM2G163544	14725	up
US-SLB	5	140333627	71.2812	A/G_hm2	-0.0902425	2.72749e-16	0.12	GRMZM2G375172	-16485	down		GO:0016021	integral to membrane
US-SLB	5	158029007	74.2973	C/T_hm2	-0.104454	9.69381e-16	0.34	GRMZM2G008935	-2772	down
US-SLB	5	158037564	74.2987	G/A_hm2	-0.112803	7.90234e-17	0.2	GRMZM2G159544	2653	up
US-SLB	5	191087255	99.8018	C/T_hm2	-0.0540119	1.37182e-12	0.07	GRMZM2G097704	559	up
US-SLB	5	198436001	105.481	win2k+	-0.0670494	1.97513e-11	0.07	GRMZM2G331032	84869	up
US-SLB	5	208682292	126.107	-----/GATGA_hm1	-0.102335	2.0851e-11	0.08	AC220927.3_FG007★	-5927	down
US-SLB	6	3232829	-1.0758	G/C_hm2	0.0807156	1.92893e-13	0.06	GRMZM2G117961	1511	up
US-SLB	6	6899812	-0.504679	G/A_hm2	0.0793427	6.48638e-33	0.12	GRMZM2G180625	0	inner	(GAPC, GAPC-1, GAPC1) glyceraldehyde-3-phosphate dehydrogenase C subunit 1
US-SLB	6	7001531	-0.488837	A/C_hm2	0.0751185	3.4309e-33	0.3	GRMZM2G127342	34640	up
US-SLB	6	8303316	-0.286089	C/T_hm2	0.0819607	5.71789e-34	0.08	GRMZM2G019225	-28565	down
US-SLB	6	11784001	0.671359	win2k+	0.0769695	4.11916e-31	0.12	GRMZM2G454556	-227277	down		GO:0050825,GO:0050826,GO:0050832	ice binding,response to freezing,defense response to fungus	AT3G04720.1:Encodes a protein similar to the antifungal chitin-binding protein hevein from rubber tree latex
US-SLB	6	11857759	0.696248	A/G_hm2	0.0688962	2.44808e-29	0.07	GRMZM2G064344	215421	up
US-SLB	6	39373139	8.10007	A/G_hm2	0.0835568	5.10668e-13	0.13	GRMZM2G066326	-1122	down
US-SLB	6	43355976	8.20969	A/G_hm2	0.0773203	1.08087e-11	0.17	GRMZM2G456423	-6512	down
US-SLB	6	85602826	12.7035	C/G_hm2	0.12257	1.15206e-11	0.08	AC187283.3_FG005	5366	up
US-SLB	6	152774485	67.7307	C/T_hm2	-0.0787891	1.7292e-09	0.08	GRMZM2G075782	2887	up
US-SLB	6	152775143	67.7318	A/T_hm2	-0.086492	5.26252e-10	0.13	GRMZM2G075782	2229	up
US-SLB	6	165412678	102.616	T/G_hm2	-0.113925	1.43834e-10	0.12	GRMZM2G145563	-7222	down
US-SLB	6	165540058	103.035	A/G_hm2	-0.0784837	6.66266e-10	0.1	GRMZM5G855337	252	up
US-SLB	7	2429635	6.30701	T/C_hm2	-0.126671	2.06566e-12	0.11	GRMZM2G071436	-3219	down
US-SLB	7	7958250	30.758	+/-_hm2	0.0696494	3.15182e-10	0.09	GRMZM2G021149	-3122	down
US-SLB	7	63362812	49.0069	A/G_hm2	-0.0860094	1.12072e-12	0.09	GRMZM2G102851	-62302	down
US-SLB	7	102007990	50.4486	A/T_hm2	-0.0708236	1.03144e-13	0.27	GRMZM2G009030	0	inner	enolase putative expressed
US-SLB	7	111407923	53.4274	G/C_hm2	-0.0852074	5.52981e-13	0.07	GRMZM2G353313	1079	up
US-SLB	7	118516118	56.9824	C/T_hm2	-0.0901878	2.86003e-12	0.08	GRMZM2G114642	1752	up
US-SLB	7	160976001	96.6218	win2k+	-0.0861025	4.29351e-10	0.16	GRMZM2G064437	86943	up		GO:0016020,GO:0016021	membrane,integral to membrane
US-SLB	8	25635249	50.5596	T/C_hm2	-0.0919984	1.35954e-41	0.1	GRMZM2G161988	5909	up
US-SLB	8	27559206	50.6852	T/G_hm2	-0.0876499	7.74823e-36	0.1	GRMZM2G359018	74357	up
US-SLB	8	32770001	51.0253	win2k+	-0.0899114	5.00652e-42	0.07	GRMZM2G026804	-15207	down
US-SLB	8	62217745	52.4452	T/A_hm2	-0.104324	4.21647e-43	0.31	GRMZM2G130101	49475	up
US-SLB	8	63883692	52.5188	C/T_hm2	-0.0954593	3.02763e-41	0.25	GRMZM2G092003	9791	up
US-SLB	8	123074155	65.8701	T/C_hm2	-0.109958	2.10473e-14	0.08	AC209819.3_FG008	-10393	down
US-SLB	8	123136641	65.9068	G/A_hm2	-0.0878672	2.83043e-14	0.22	GRMZM2G096115	8778	up		GO:0004674	protein serine/threonine kinase activity
US-SLB	8	131658091	68.3846	C/T_hm2	-0.12195	5.62361e-11	0.08	GRMZM2G012584	20409	up
US-SLB	8	162576554	90.8469	C/T_hm2	0.080363	5.77839e-11	0.11	GRMZM2G030717	2794	up
US-SLB	8	166833173	102.729	A/C_hm2	0.107734	1.37409e-12	0.11	GRMZM2G020728	0	inner	G10 family protein
US-SLB	8	166874011	102.866	C/G_hm2	0.0681137	1.90519e-19	0.07	AC206610.4_FG004	-8973	down
US-SLB	8	166898836	102.949	A/T_hm2	0.0618191	6.33926e-17	0.07	GRMZM2G396248★	1938	up
US-SLB	8	166986001	103.241	win2k+	0.0590599	1.04835e-18	0.06	GRMZM2G146437	-10424	down
US-SLB	8	168016908	106.095	T/C_hm2	0.10163	8.69217e-14	0.11	GRMZM2G045278	2982	up		GO:0006950,GO:0006952	response to stress,defense response	AT3G53990.1:Adenine nucleotide alpha hydrolases-like superfamily protein; FUNCTIONS IN: molecular_function unknown; INVOLVED IN: response to cold, response to stress
US-SLB	8	170037393	114.172	G/C_hm2	0.0715546	5.57411e-16	0.07	GRMZM2G336337	0	inner	laccase precursor protein putative expressed
US-SLB	8	172051942	123.722	T/C_hm2	0.0521211	5.99988e-16	0.08	GRMZM5G840279	-16076	down
US-SLB	8	172399473	125.093	G/A_hm2	0.0558738	2.63995e-15	0.1	GRMZM2G173862	-1077	down
US-SLB	9	15361006	26.2867	C/T_hm2	-0.147084	6.29843e-10	0.09	GRMZM2G328168	4179	up
US-SLB	9	16317865	28.3877	G/A_hm2	-0.087061	2.12458e-30	0.11	GRMZM2G099363★	332	up	(CCoAOMT1) S-adenosyl-L-methionine-dependent methyltransferases superfamily protein	GO:0008171	O-methyltransferase activity
US-SLB	9	16319195	28.3911	C/A_hm1	-0.090899	1.06446e-29	0.78	GRMZM2G099363	0	inner
US-SLB	9	16476354	28.8242	T/G_hm2	-0.091867	5.05827e-27	0.06	GRMZM2G338056	2348	up
US-SLB	9	105883227	51.12	G/A_hm2	-0.0621785	2.74043e-17	0.18	GRMZM2G397927	-58197	down
US-SLB	9	106029896	51.1773	A/C_hm2	-0.0642997	1.98845e-22	0.46	GRMZM2G107886	171279	up
US-SLB	9	106051436	51.1857	G/A_hm2	-0.0720063	6.43044e-19	0.07	GRMZM2G107886	149739	up
US-SLB	9	116351705	55.6403	T/C_hm2	-0.0906229	2.47834e-17	0.08	GRMZM2G082520	3134	up
US-SLB	9	116351738	55.6403	C/T_hm2	-0.0957921	2.49092e-20	0.7	GRMZM2G082520	3101	up
US-SLB	9	139547728	71.971	C/G_hm2	0.114743	1.71555e-09	0.08	GRMZM2G161293	0	inner	N-acetylglucosaminyltransferase putative expressed
US-SLB	10	3090712	2.32404	C/T_hm2	0.132441	3.48519e-13	0.07	GRMZM2G068465	-23941	down
US-SLB	10	3090835	2.32448	G/A_hm2	0.137221	9.4695e-16	0.36	GRMZM2G068465	-24064	down
US-SLB	10	3528001	3.87194	win2k-	0.103665	4.88973e-17	0.33	GRMZM2G069382	41034	up		GO:0006952	defense response	AT3G14470:NB-ARC domain-containing disease resistance protein
US-SLB	10	31727144	35.9319	G/A_hm1	-0.0912757	1.04492e-19	0.13	GRMZM2G124974	-233	down
US-SLB	10	31742305	35.9325	T/G_hm2	-0.104101	5.66619e-18	0.13	GRMZM2G425986	0	inner	HhH-GPD base excision DNA repair family protein
US-SLB	10	64647379	36.5089	G/A_hm2	-0.0749173	5.39612e-25	0.41	GRMZM2G118610	-162813	down
US-SLB	10	134501142	58.4495	C/T_hm2	-0.05322	3.11224e-17	0.34	GRMZM2G063972	0	inner	DNAJ heat shock N-terminal domain-containing protein
US-SLB	10	134829724	59.0078	G/C_hm1	-0.0803312	9.03412e-18	0.07	GRMZM2G481249	-1148	down
US-SLB	10	136106793	61.1778	C/T_hm1	-0.0641581	1.46475e-14	0.08	GRMZM2G040359★	0	inner	GDSL-like Lipase/Acylhydrolase superfamily protein
US-SLB	10	136476399	61.8909	C/T_hm2	-0.0533009	4.88741e-15	0.06	GRMZM2G424112	1733	up
US-SLB	10	138594994	66.0305	A/G_hm2	-0.0855557	3.63926e-14	0.08	AF466202.2_FG008	0	inner	SPT2 chromatin protein
US-SLB	10	143068936	78.4923	A/C_hm1	-0.057406	4.22974e-13	0.1	GRMZM2G396846	-874	down				AT5G65630.1:This gene is predicted to encode a bromodomain-containing protein. Plant lines expressing RNAi constructs targeted against GTE7 show some resistance to agrobacterium-mediated root transformation.
US-SLB	10	143070917	78.4996	G/A_hm2	-0.0760186	8.50275e-11	0.08	GRMZM2G396846	-2855	down
US-SLB	10	144687474	82.1124	A/G_hm1	-0.0636287	1.586e-14	0.19	GRMZM2G136895★	0	inner	(ATBXL4, XYL4) beta-D-xylosidase 4
CN-NLB	1	37879678	55.9679	A/G_hm2	-0.271704	1.94539e-11	0.24	GRMZM2G100620	-5072	down
CN-NLB	1	72192696	77.0634	C/T_hm2	-0.237915	1.5457e-14	0.06	GRMZM2G135834	31105	up
CN-NLB	1	80434890	80.8023	G/A_hm2	-0.22182	1.84993e-15	0.19	GRMZM2G395950	-2217	down		GO:0050825,GO:0050826	ice binding,response to freezing
CN-NLB	1	80792001	80.9145	win2k-	-0.198266	2.7351e-14	0.07	GRMZM2G049852	-23771	down
CN-NLB	1	87510001	84.0986	win2k-	-0.239273	4.63386e-13	0.06	GRMZM2G304132	51797	up
CN-NLB	1	90835028	85.4357	C/T_hm2	-0.196891	5.62973e-23	0.07	GRMZM2G143210	4026	up
CN-NLB	1	183967326	99.0185	G/T_hm2	-0.200557	1.39518e-19	0.15	GRMZM2G080724	16138	up
CN-NLB	1	187401279	101.74	A/T_hm1	-0.20647	1.94382e-12	0.08	GRMZM2G441903★	-541	down	AN1-like zinc finger domain containing protein expressed	GO:0003677, GO:0008270	DNA binding,zinc ion binding	AT3G12630.1:Encodes a protein with E3 ligase activity that acts as a positive regulator of stress responses in Arabidopsis.
CN-NLB	1	187402672	101.741	C/A_hm2	-0.198837	1.09328e-26	0.45	GRMZM2G441903	-1934	down
CN-NLB	1	236146055	139.24	T/A_hm2	-0.189659	1.33119e-14	0.07	GRMZM2G365731	839	up
CN-NLB	1	236146409	139.24	G/A_hm2	-0.193971	1.77712e-15	0.23	GRMZM2G365731	485	up
CN-NLB	1	237144001	139.63	win2k-	-0.173174	3.4084e-15	0.09	GRMZM2G173315	33683	up
CN-NLB	1	237363155	139.716	A/T_hm2	-0.155981	6.90808e-15	0.14	GRMZM2G003724	94947	up
CN-NLB	1	292874407	190.932	T/C_hm2	0.440583	1.61579e-10	0.12	AC225147.4_FG003	900	up
CN-NLB	1	293549864	192.27	T/C_hm2	0.271192	2.9412e-12	0.28	GRMZM2G124805	5862	up
CN-NLB	2	9434964	27.4689	G/T_hm2	-0.172884	5.16774e-17	0.16	GRMZM2G380518★	178	up		GO:0007186,GO:0016021	G-protein coupled receptor protein signaling pathway,integral to membrane
CN-NLB	2	9435126	27.4693	T/C_hm2	-0.17384	6.96382e-18	0.07	GRMZM2G380518	16	up
CN-NLB	2	9493760	27.5545	G/A_hm2	-0.194912	7.71882e-19	0.26	AC188831.3_FG005	2164	up
CN-NLB	2	11058597	31.3303	G/A_hm2	-0.241046	3.82314e-18	0.06	GRMZM2G070468	0	inner	HXXXD-type acyl-transferase family protein
CN-NLB	2	11547499	32.801	TAG/---_hm1	-0.201812	9.16052e-19	0.26	GRMZM2G175362	-4666	down
CN-NLB	2	229444198	141.109	T/A_hm2	-0.153828	9.02295e-10	0.06	GRMZM2G022763	6173	up
CN-NLB	3	165105862	75.24	+/-_hm2	0.339257	7.34785e-19	0.36	GRMZM2G085113	68284	up
CN-NLB	3	165105961	75.2401	G/C_hm2	0.403913	1.52933e-19	0.06		68185	up
CN-NLB	3	165136047	75.2533	A/G_hm2	0.322183	9.25153e-19	0.1		38099	up
CN-NLB	3	165138980	75.2546	A/G_hm2	0.364102	2.22248e-18	0.12		35166	up
CN-NLB	3	165139032	75.2546	C/T_hm2	0.330959	1.20752e-18	0.08		35114	up
CN-NLB	3	188928592	98.3236	G/T_hm2	-0.208543	5.81942e-10	0.06	GRMZM2G306143	0	inner	Subtilase family protein
CN-NLB	3	189341421	98.5815	C/G_hm2	-0.237679	1.2403e-12	0.15	GRMZM2G113414	3335	up
CN-NLB	3	205483303	111.613	A/G_hm2	-0.20669	4.456e-11	0.12	GRMZM2G420334	-1070	down
CN-NLB	3	206558095	113.082	C/A_hm2	-0.205479	5.53703e-11	0.06	GRMZM2G349243	-4854	down		GO:0004674	protein serine/threonine kinase activity
CN-NLB	4	13945999	36.4335	G/A_hm2	0.200594	9.57159e-18	0.2	GRMZM2G061230	720	up		GO:0006979	response to oxidative stress
CN-NLB	4	15683495	39.327	C/T_hm2	0.318207	1.08162e-16	0.09	GRMZM2G017865	5735	up
CN-NLB	4	16164742	39.6112	A/G_hm2	0.225231	3.59989e-17	0.11	GRMZM2G151706	-581	down
CN-NLB	4	17736674	40.7949	C/T_hm2	0.260996	2.48278e-15	0.1	GRMZM2G173105	4178	up
CN-NLB	4	17739995	40.799	T/C_hm2	0.181397	6.7432e-16	0.06		857	up
CN-NLB	4	17740022	40.799	T/C_hm2	0.185331	1.16988e-16	0.12		830	up
CN-NLB	4	182056331	94.2709	G/A_hm1	0.248569	1.94586e-15	0.36	GRMZM2G025806★	0	inner	DCN1-like protein 2 putative expressed
CN-NLB	4	182756001	95.2623	win2k+	0.297442	1.25107e-16	0.12	GRMZM2G361693	-15202	down
CN-NLB	4	197480001	107.062	win2k+	0.306298	2.10249e-13	0.07	GRMZM2G132057	44666	up
CN-NLB	4	201612001	108.618	win2k+	0.291597	4.00699e-14	0.1	GRMZM2G039878	23306	up
CN-NLB	5	41572935	58.7892	T/A_hm2	0.253806	7.22697e-12	0.06	GRMZM2G007185	-24169	down
CN-NLB	5	74329848	66.2417	A/C_hm2	0.234866	9.90876e-12	0.53	GRMZM2G049779	2469	up
CN-NLB	5	193303285	101.606	AGTGCTG/-------_hm1	0.328231	4.25099e-12	0.07	AC209208.3_FG003	-1603	down
CN-NLB	6	30933867	6.67338	T/A_hm2	-0.247352	1.2881e-08	0.06	GRMZM2G098226	52241	up
CN-NLB	6	131394188	50.0826	C/T_hm2	-0.21934	5.7682e-25	0.12	GRMZM2G148964	7553	up		GO:0006955	immune response
CN-NLB	6	139854456	54.2259	T/C_hm2	-0.212747	3.97195e-26	0.35	GRMZM2G106265	834	up
CN-NLB	6	142344418	55.5246	C/A_hm2	-0.234487	7.17559e-24	0.06	GRMZM2G137498	0	inner	peptide chain release factor 2 putative expressed			AT3G57190.1:Encodes a chloroplast stroma-localized ribosomal peptide chain release factor that is involved in the light- and stress-dependent regulation of stability of 3' processed petB transcripts to adjust cytochrome b(6) levels.
CN-NLB	7	127429932	61.7126	T/C_hm2	-0.241569	2.34512e-10	0.07	GRMZM2G075837	-55351	down
CN-NLB	7	153127804	85.3166	C/A_hm2	0.589517	5.62495e-10	0.07	GRMZM2G117642	-26117	down
CN-NLB	7	153516096	85.6993	C/T_hm2	0.620656	6.29336e-11	0.06	GRMZM2G112374	16316	up
CN-NLB	7	160816898	96.2949	C/T_hm1	0.306177	1.96965e-10	0.1	GRMZM2G302604	0	inner	transporter family protein putative expressed	GO:0016020,GO:0016021	membrane,integral to membrane
CN-NLB	8	125679749	67.1141	G/T_hm2	-0.20386	1.81591e-23	0.06	GRMZM2G034551	61387	up
CN-NLB	8	126205422	67.1681	T/G_hm2	-0.201598	3.62223e-23	0.07	GRMZM2G163542	1556	up
CN-NLB	8	128900906	67.6428	T/C_hm2	-0.207941	1.29778e-24	0.15	GRMZM2G073842	15806	up
CN-NLB	8	140505662	71.1099	T/G_hm1	-0.230379	1.42742e-27	0.29	GRMZM2G094039	0	inner	serine/threonine-protein kinase AFC3 putative expressed	GO:0004674	protein serine/threonine kinase activity
CN-NLB	10	69867395	36.7479	C/T_hm1	-0.226684	4.48513e-09	0.06	GRMZM2G431030	0	inner
US-NLB	1	8742069	16.5461	G/T_hm2	-0.0675425	1.82377e-11	0.07	GRMZM2G062946	0	inner	cytochrome P450 family
US-NLB	1	12175397	24.1575	G/C_hm1	-0.0665787	1.16367e-12	0.15	GRMZM2G377787★	289	up
US-NLB	1	12324001	24.4669	win2k-	-0.0736681	4.5418e-12	0.08	GRMZM2G038982	-7207	down		GO:0004674,GO:0050825,GO:0050826	protein serine/threonine kinase activity,ice binding,response to freezing	AT1G08720.1: disease resistance 1 (EDR1) confers resistance to powdery mildew
US-NLB	1	23561538	40.307	A/G_hm2	0.187058	3.86018e-15	0.08	GRMZM2G171073	1979	up	C2H2-like zinc finger protein	GO:0016021	integral to membrane
US-NLB	1	23565041	40.3107	T/G_hm2	0.171388	1.24332e-16	0.06		0	inner
US-NLB	1	24315483	41.1042	A/G_hm2	0.240065	1.73472e-19	0.07	GRMZM2G103873	-6295	down
US-NLB	1	24363917	41.1555	C/A_hm2	0.186175	5.85071e-16	0.25	GRMZM2G159632	40373	up		GO:0016020,GO:0016021	membrane,integral to membrane
US-NLB	1	27216835	44.9734	G/A_hm2	0.224671	3.03792e-18	0.29	GRMZM5G842306	-27634	down
US-NLB	1	52761872	67.5579	A/G_hm1	-0.105153	2.49106e-15	0.14	GRMZM2G144997	0	inner	DNAJ-like 20
US-NLB	1	77967225	80.0275	T/C_hm1	-0.0799598	1.02944e-13	0.06	AC214524.3_FG002★	0	inner	cytochrome P450 family
US-NLB	1	78024172	80.0454	A/G_hm2	-0.0867867	1.97605e-14	0.22	GRMZM5G867996	-23727	down
US-NLB	1	88952161	84.7895	A/T_hm2	-0.0908622	5.15693e-16	0.06	GRMZM2G089291	8881	up		GO:0016020,GO:0016021	membrane,integral to membrane	AT1G64060.1:Interacts with AtrbohD gene to fine tune the spatial control of ROI production and hypersensitive response to cell in and around infection site.
US-NLB	1	187177552	101.56	A/G_hm2	-0.107284	7.67808e-36	0.37	GRMZM2G419267	13254	up
US-NLB	1	187312158	101.668	T/C_hm2	-0.13237	3.19964e-50	0.14	AC213857.4_FG001	26259	up
US-NLB	1	187400867	101.739	T/A_hm2	-0.117168	8.48132e-49	0.46	GRMZM2G441903★	-129	down	AN1-like zinc finger domain containing protein expressed. Multiple stress-responsive zinc-finger protein ISAP1.	GO:0003677, GO:0008270	DNA binding, zinc ion binding	AT3G12630.1:Encodes a protein with E3 ligase activity that acts as a positive regulator of stress responses in Arabidopsis.
US-NLB	1	188651629	102.745	G/A_hm2	-0.130959	2.60004e-11	0.09	GRMZM2G403664	-48822	down
US-NLB	1	190139402	103.942	A/G_hm2	0.134425	7.99884e-11	0.06	GRMZM2G067238	1954	up
US-NLB	1	238609614	140.257	T/G_hm2	-0.103983	3.28057e-34	0.31	GRMZM2G164018	-543	down
US-NLB	1	238613066	140.259	C/T_hm2	-0.113608	3.87513e-37	0.5	GRMZM2G164018	-3995	down
US-NLB	1	241520740	141.912	T/C_hm2	-0.105077	3.11595e-29	0.1	GRMZM2G520535	0	inner	Oxoglutarate/iron-dependent oxygenase
US-NLB	1	242591549	142.453	A/G_hm2	-0.106657	6.96796e-31	0.06	GRMZM2G115772	-10354	down				AT5G03760.1:encodes a beta-mannan synthase that is required for agrobacterium-mediated plant genetic transformation involves a complex interaction between the bacterium and the host plant.
US-NLB	1	289275225	184.435	G/A_hm2	0.115251	8.03429e-17	0.12	GRMZM2G049790★	-55	down
US-NLB	1	290591119	186.342	T/C_hm2	0.0986584	6.65652e-16	0.17	GRMZM2G111609	-125	down
US-NLB	1	290961259	186.854	G/A_hm2	0.108697	4.61585e-16	0.23	GRMZM2G077079	0	inner	N-dimethylguanosine tRNA methyltransferase putative expressed	GO:0016021	integral to membrane
US-NLB	2	1279111	-0.0546662	A/G_hm2	-0.0970605	4.83495e-13	0.19	GRMZM2G348956★	0	inner	DNA mismatch repair protein MutS type 2
US-NLB	2	1279616	-0.0523203	A/G_hm2	-0.0711665	7.90066e-14	0.19	GRMZM2G348956	0	inner
US-NLB	2	1443262	0.707869	G/A_hm2	-0.0991205	2.35587e-12	0.12	GRMZM2G019500	-1693	down
US-NLB	2	1542583	1.16925	cnv_GRMZM2G084327-	-0.0812547	8.56029e-13	0.24	GRMZM2G084327	0	inner	fiber protein Fb34 putative expressed
US-NLB	2	3857526	10.5458	+/-_hm2	0.132462	1.35609e-13	0.08	GRMZM2G087201★	1594	up
US-NLB	2	9111590	26.6274	T/A_hm2	-0.0970908	5.92271e-27	0.06	GRMZM2G084181	3131	up		GO:0016021	integral to membrane	AT2G34660.1:encodes a multidrug resistance-associated protein that is MgATP-energized glutathione S-conjugate pump.
US-NLB	2	9131930	26.6803	G/A_hm2	-0.108763	5.48482e-28	0.81	GRMZM2G383122	0	inner	(ATBAG3, BAG3) BCL-2-associated athanogene 3			AT5G07220.1:A member of Arabidopsis BAG (Bcl-2-associated athanogene) proteins,regulating apoptotic-like processes ranging from pathogen attack, to abiotic stress, to plant development.
US-NLB	2	9429179	27.4539	G/A_hm2	-0.0931518	3.44986e-28	0.09	GRMZM2G380518★	5963	up		GO:0007186,GO:0016021	G-protein coupled receptor protein signaling pathway,integral to membrane
US-NLB	2	15477080	41.2752	A/G_hm2	-0.159627	2.29094e-10	0.08	GRMZM2G702948	1189	up
US-NLB	2	24736259	56.6185	---/ACA_hm1	0.158652	1.72264e-14	0.06	GRMZM2G160175	0	inner	auxin-induced protein 5NG4 putative expressed
US-NLB	2	51437020	71.9031	A/G_hm2	0.177029	2.98e-12	0.06	GRMZM2G050925	861	up
US-NLB	2	52593536	72.1363	G/T_hm2	0.184031	1.33108e-14	0.28	GRMZM2G506790	-7085	down
US-NLB	2	179434001	87.2611	win2k-	0.192398	1.12997e-18	0.07	GRMZM2G114681	3332	up
US-NLB	2	179654332	87.4443	T/G_hm2	0.131712	9.27092e-17	0.11	GRMZM2G105772	88097	up
US-NLB	2	179821016	87.5829	A/T_hm2	0.194209	8.84734e-20	0.21	GRMZM2G040692	-3720	down
US-NLB	2	195043752	103.17	G/T_hm2	-0.119182	3.29456e-12	0.17	GRMZM2G034260	3026	up
US-NLB	2	234571897	152.134	C/T_hm2	-0.0626597	3.73224e-11	0.28	GRMZM2G408158	2938	up
US-NLB	3	18686001	46.6438	win2k-	-0.15045	2.00852e-11	0.12	GRMZM2G701362	-53492	down
US-NLB	3	18690001	46.6489	win2k-	-0.122946	2.09731e-14	0.21	GRMZM2G701362	-57492	down
US-NLB	3	19556602	47.7655	T/C_hm2	-0.129079	1.53059e-13	0.23	GRMZM2G088834	-94393	down
US-NLB	3	19714147	47.9685	C/T_hm1	-0.0946191	5.49047e-10	0.1	AC200725.4_FG003	-3288	down
US-NLB	3	30292917	54.225	A/C_hm1	0.115807	8.63917e-11	0.07	GRMZM5G831658	-20236	down
US-NLB	3	164960194	75.1759	C/T_hm2	0.112244	1.98262e-18	0.26	GRMZM2G004320	6896	up		GO:0016021	integral to membrane
US-NLB	3	168624333	78.1294	C/T_hm2	0.240715	2.53466e-43	0.62	GRMZM2G086845	-97939	down
US-NLB	3	170909986	80.1091	A/C_hm2	-0.1473	1.77836e-13	0.11	GRMZM2G368380	1700	up
US-NLB	3	173293537	82.1278	A/T_hm2	0.252337	2.27158e-26	0.06	GRMZM2G361120	-4902	down
US-NLB	3	175689500	84.0063	A/G_hm2	0.251038	2.3461e-26	0.27	AC155610.2_FG007	-318	down
US-NLB	3	178101048	87.1358	T/C_hm2	0.146499	7.86442e-14	0.1	GRMZM2G003682	-586	down
US-NLB	3	189055188	98.4027	A/G_hm2	-0.113751	1.02021e-12	0.1	AC205060.2_FG002	8020	up
US-NLB	4	15688248	39.3298	A/C_hm2	0.0914745	3.11133e-20	0.27	GRMZM2G017865	982	up
US-NLB	4	16349428	39.7203	C/T_hm2	0.0923963	3.82846e-24	0.1	GRMZM2G315264★	19128	up
US-NLB	4	16367919	39.7312	C/T_hm1	0.0917601	4.09343e-21	0.61	GRMZM2G315264	637	up
US-NLB	4	181952001	94.1231	win2k+	0.145472	1.18798e-33	0.81	GRMZM2G080079	9377	up
US-NLB	4	185052001	98.0644	win2k+	0.149653	1.05938e-33	0.13	GRMZM2G151516	-14324	down		GO:0050825,GO:0050826	ice binding,response to freezing
US-NLB	4	197418285	107.037	A/G_hm2	-0.197288	1.77633e-22	0.06	GRMZM2G301148	-29514	down
US-NLB	4	197505877	107.072	A/G_hm2	-0.134674	2.57221e-24	0.28	GRMZM2G132057	18790	up
US-NLB	4	201886278	108.702	C/T_hm1	0.164314	1.66944e-12	0.07	GRMZM2G000608	150	up
US-NLB	4	209623215	110.279	C/G_hm2	0.203057	1.76143e-12	0.07	GRMZM2G130256	26616	up
US-NLB	4	211431327	110.752	A/G_hm2	0.192855	2.38574e-12	0.15	GRMZM5G866821	-43465	down
US-NLB	4	212551218	111.113	A/T_hm2	0.167132	1.82433e-13	0.07	GRMZM5G814787	52330	up
US-NLB	4	216669287	112.105	T/C_hm2	0.15434	4.07233e-12	0.1	GRMZM2G460406	4007	up
US-NLB	4	226457681	114.171	T/G_hm2	-0.224128	8.3998e-24	0.07	GRMZM2G174673	0	inner	Heavy metal transport/detoxification superfamily protein
US-NLB	4	226460145	114.171	A/G_hm2	-0.260274	6.66374e-28	0.27	GRMZM2G174673	-257	down
US-NLB	4	226835497	114.299	A/T_hm2	-0.334386	3.16342e-26	0.12	AC193591.3_FG001	-43629	down
US-NLB	5	580171	-0.418486	T/C_hm2	-0.0658995	1.82276e-17	0.37	GRMZM2G035150	17413	up
US-NLB	5	1049122	0.50469	T/A_hm2	-0.0707807	2.83144e-16	0.14	GRMZM2G313481	0	inner	Nucleotide-diphospho-sugar transferase family protein
US-NLB	5	1134001	0.734127	win2k+	-0.106593	8.40367e-13	0.06	GRMZM2G034122	0	inner	tetratricopeptide repeat containing protein putative expressed
US-NLB	5	12383594	38.5387	A/C_hm2	0.0629903	1.13849e-11	0.1	GRMZM5G845366	0	inner	CCCH-type zinc finger protein with ARM repeat domain
US-NLB	5	12661390	39.1328	C/T_hm2	0.0745885	1.04707e-12	0.06	GRMZM2G301208	-12938	down
US-NLB	5	14509697	43.7256	G/A_hm2	0.0592712	8.55735e-13	0.12	GRMZM2G383735	-1064	down
US-NLB	5	145963788	72.4026	A/T_hm2	-0.189126	2.07745e-14	0.06	GRMZM2G033538	-4463	down				AT1G22900.1:Disease resistance-responsive (dirigent-like protein) family protein
US-NLB	5	153682480	73.6191	G/A_hm2	-0.14231	6.3218e-20	0.14	GRMZM2G177781	-130901	down
US-NLB	5	157393765	74.1982	T/A_hm2	-0.151672	9.6961e-15	0.06	AC216242.3_FG001	25096	up
US-NLB	5	165927787	77.5702	A/G_hm2	-0.147283	1.61508e-14	0.13	GRMZM2G532970	-60662	down
US-NLB	5	191385601	99.9785	A/T_hm1	0.132474	3.23495e-19	0.09	GRMZM2G057440	-5212	down		GO:0050825,GO:0050826	ice binding, response to freezing
US-NLB	5	193649782	101.78	T/C_hm2	0.161927	4.79948e-20	0.07	GRMZM2G005996★	1998	up
US-NLB	5	194647517	102.517	C/A_hm2	0.133689	5.88468e-21	0.06	GRMZM2G089396	-17279	down
US-NLB	5	195907143	103.503	A/G_hm1	0.143243	8.47123e-22	0.25	GRMZM2G137341	-71913	down
US-NLB	5	195907146	103.503	G/T_hm1	0.139116	6.18942e-20	0.09	GRMZM2G137341	-71916	down
US-NLB	5	197026265	104.378	C/T_hm2	0.117366	1.21564e-20	0.12	GRMZM2G068763	5241	up
US-NLB	5	204865984	114.113	G/A_hm2	0.118266	1.64251e-18	0.06	GRMZM2G175875★	8794	up
US-NLB	5	205717802	116.364	A/G_hm2	0.0855417	3.709e-16	0.06	GRMZM2G444034	0	inner	DEAD/DEAH box helicase putative
US-NLB	6	134102235	52.13	G/C_hm2	-0.141169	2.66065e-56	0.11	GRMZM2G339091	-1234	down
US-NLB	6	134166952	52.1785	A/C_hm2	-0.139434	9.35933e-52	0.08	GRMZM2G044301	-23638	down
US-NLB	6	134923944	52.4248	A/G_hm2	-0.126137	6.44912e-62	0.31	GRMZM2G462635	0	inner	Plant invertase/pectin methylesterase inhibitor superfamily protein
US-NLB	6	137634809	53.2698	C/T_hm2	-0.129732	3.73909e-65	0.12	GRMZM2G055724	6037	up
US-NLB	6	149332718	62.1021	A/G_hm2	-0.142147	1.07947e-21	0.23	GRMZM2G392918	-2776	down
US-NLB	6	149759100	62.7994	T/C_hm2	-0.185893	3.13037e-24	0.37	GRMZM2G141792	32741	up
US-NLB	6	150059985	63.2914	cnv_GRMZM2G129344-	-0.108454	3.2499e-17	0.06	GRMZM2G129344	0	inner	Glutathione S-transferase family protein
US-NLB	6	151038774	64.8921	T/C_hm2	-0.230558	3.37071e-19	0.18	GRMZM2G125976	-852	down
US-NLB	6	157220237	76.6629	-/+_hm2	0.126684	1.26097e-14	0.07	GRMZM2G152054	2240	up
US-NLB	6	159471535	82.1318	T/G_hm2	0.117566	2.66559e-15	0.79	AC204763.2_FG001	-75	down
US-NLB	7	2462548	6.4345	C/T_hm2	-0.0599245	1.32843e-10	0.08	GRMZM2G395721	0	inner
US-NLB	7	2830425	8.3589	T/G_hm2	-0.0603	1.62001e-12	0.13	GRMZM2G337402	-32890	down
US-NLB	7	2874789	8.62018	G/A_hm1	-0.0546292	5.65361e-11	0.07	GRMZM2G067946	-132	down		GO:0007186,GO:0016021,GO:0050825,GO:0050826	G-protein coupled receptor protein signaling pathway,integral to membrane,ice binding,response to freezing
US-NLB	7	32637560	47.9885	C/T_hm2	-0.119961	2.75803e-12	0.08	GRMZM2G109743	-4395	down		GO:0007186,GO:0016021	G-protein coupled receptor protein signaling pathway,integral to membrane
US-NLB	7	111265871	53.3563	A/C_hm2	0.115474	8.94962e-12	0.07	GRMZM2G057037	67277	up
US-NLB	7	115222382	55.3351	T/G_hm2	0.153531	7.9883e-12	0.09	GRMZM2G475148	-2782	down		GO:0016021	integral to membrane
US-NLB	7	119164800	57.3068	G/A_hm2	-0.124072	1.28561e-15	0.36	GRMZM2G383601	-15446	down
US-NLB	7	121817163	58.6334	-/A_hm1	-0.148693	4.887e-16	0.18	GRMZM2G004207	0	inner	Protein kinase superfamily protein	GO:0004674	protein serine/threonine kinase activity
US-NLB	7	122703805	59.0768	+/-_hm2	-0.166677	8.4094e-14	0.06	GRMZM2G429617	-1767	down
US-NLB	7	146182991	78.8465	C/T_hm2	0.206139	1.31024e-31	0.16	GRMZM2G077463	-56770	down		GO:0016021	integral to membrane
US-NLB	7	146866001	79.4941	win2k+	0.158747	7.17675e-36	0.8	GRMZM2G700252	21143	up
US-NLB	7	153289898	85.4764	-/+_hm2	0.31411	8.6321e-17	0.08	GRMZM2G127499	0	inner
US-NLB	7	155371911	87.5288	G/A_hm2	0.113124	3.51756e-09	0.06	GRMZM2G058013	-1	down
US-NLB	8	134660241	69.515	G/T_hm2	-0.11019	1.3073e-21	0.07	GRMZM2G080858	-29504	down
US-NLB	8	140697027	71.1782	A/C_hm2	-0.111601	5.6425e-23	0.06	GRMZM2G036952	502	up
US-NLB	8	147750720	76.014	G/A_hm2	-0.112286	1.85105e-23	0.08	GRMZM2G104047	17094	up
US-NLB	8	147814978	76.0704	C/T_hm2	-0.109613	6.91897e-26	0.07		-41320	down
US-NLB	8	147828202	76.082	G/T_hm2	-0.115411	3.98728e-36	0.07		-54544	down
US-NLB	8	149262268	77.2526	T/C_hm2	-0.126384	2.95496e-40	0.15	GRMZM2G045270	-2177	down
US-NLB	8	149690889	77.6021	G/A_hm2	-0.109729	3.97874e-26	0.23	GRMZM2G027804	25221	up		GO:0004674	protein serine/threonine kinase activity
US-NLB	8	150802061	78.5081	T/C_hm2	-0.12405	1.28658e-58	0.16	GRMZM2G080767	0	inner	two pore calcium channel protein 1 putative expressed	GO:0016020,GO:0016021,GO:0046677	membrane,integral to membrane,response to antibiotic
US-NLB	8	151337485	78.9447	C/T_hm2	-0.278317	1.37431e-34	0.27	GRMZM2G006352	793	up
US-NLB	8	152736386	80.0854	G/A_hm2	-0.245948	6.48654e-29	0.38	GRMZM5G835704	-10232	down		GO:0050825,GO:0050826	ice binding,response to freezing
US-NLB	9	279218	-8.73311	T/G_hm2	-0.0889935	2.12325e-11	0.12	GRMZM2G310569	32156	up
US-NLB	9	1260389	-6.4626	C/T_hm2	-0.0686566	1.68659e-13	0.76	GRMZM2G327474	45210	up
US-NLB	9	31100005	44.5981	T/G_hm2	-0.106228	1.23096e-12	0.09	GRMZM2G096184	-526	down
US-NLB	10	13238700	30.6561	A/G_hm2	-0.171682	5.96045e-15	0.21	GRMZM2G426486	-52364	down
US-NLB	10	69993237	36.7538	A/G_hm2	-0.131889	2.13745e-15	0.21	GRMZM2G138997	62479	up
US-NLB	10	73622674	37.0846	G/C_hm2	-0.219083	4.25189e-15	0.06	GRMZM5G863023	33003	up
US-NLB	10	124486369	48.8599	C/T_hm2	-0.165271	5.06877e-18	0.19	GRMZM2G035044	19099	up
#: CN, the environment of China; US, the environment of the United State; SLB, southern leaf blight; NLB, northern leaf blight
★: those repeatedly identified candidate genes using the genotypes of both 1.6 million SNPs and 28.5 million markers in the environment of both the US and China
*: Gene ontology (GO) analyses was conducted with a community tool, agriGO (www.bioinfo.cau.edu.cn/argiGO)
